# Supplementary material for: Efficacy and Pharmacological Mechanism of Poria cocos-Based Formulas Combined With Chemotherapy for Ovarian Cancer: A Integrated Systems Pharmacology Study
Source: Front Pharmacol. 2022 Mar 21;13:788810. doi: 10.3389/fphar.2022.788810 (PMC8985862; doi:10.3389/fphar.2022.788810)
Supplement: Supplementary file 1 [file Table2.XLSX]

## Sheet: Sheet1
ABAT	478
ABCB1
ABCC1
ABL1
ACE
ACHE
ACLY
ACP1
ADA
ADK
ADORA1
ADORA2A
ADORA2B
ADORA3
ADRA1A
ADRA1D
ADRA2A
ADRA2B
ADRA2C
ADRB2
ADRB3
AGTR1
AGTR2
AKR1A1
AKR1B1
AKR1B10
AKR1C1
AKR1C2
AKR1C3
ALDH2
ALK
ALOX12
ALOX15
ALOX5
ALOX5AP
AMPD2
AMPD3
APH1A
APH1B
APOB
AR
ATP12A
AURKA
AVPR1A
AVPR2
BACE1
BCAT2
BCHE
BCL2
BCL2L1
BIRC3
BMP1
BRAF
BRS3
C5AR1
CA1
CA12
CA2
CA9
CACNA2D1
CALCRL
CAPN2
CASP1
CASP2
CASP3
CASP6
CASP7
CASP8
CASR
CCKBR
CCNA1
CCNA2
CCND1
CCNE1
CCNT1
CCR1
CCR5
CD81
CDA
CDC25A
CDC25B
CDC25C
CDC45
CDK1
CDK2
CDK4
CDK5
CDK5R1
CDK6
CES1
CES2
CHEK1
CHRM1
CHRM2
CHRM3
CHRNA7
CHUK
CMA1
CNR1
CNR2
CPB1
CPT1A
CPT1B
CPT2
CRHR1
CSF1R
CSNK1D
CSNK2A1
CTRC
CTSA
CTSB
CTSD
CTSG
CTSS
CXCL8
CXCR1
CXCR3
CYP11B1
CYP11B2
CYP17A1
CYP19A1
CYP1A2
CYP26A1
CYP26B1
CYP2C19
CYP2D6
CYP51A1
CYSLTR1
DGAT1
DHCR7
DHODH
DPP4
DRD1
DRD2
DRD3
DUSP3
DYRK1A
ECE1
EDNRA
EDNRB
EGFR
ELANE
ELOVL6
ENPP2
EPAS1
EPHA2
EPHX1
EPHX2
ESR1
ESR2
F10
F11
F2
F2R
F3 F7
FAAH
FABP1
FABP2
FABP3
FABP4
FABP5
FDFT1
FFAR1
FFAR2
FFAR4
FGF1
FGF2
FKBP1A
FKBP4
FKBP5
FLT1
FLT4
FNTA
FNTB
FOLH1
FUCA1
FYN
G6PD
GABBR1
GABRA1
GABRA2
GABRA3
GABRA5
GABRB2
GABRB3
GABRG2
GCGR
GDA
GGH
GHSR
GLRA1
GLUL
GPBAR1
GPR17
GRIK1
GRIK2
GRIN1
GRIN2A
GRM1
GRM2
GRM5
GSK3B
GSR
GSTK1
GYS1
HAO1
HCAR2
HEXA
HEXB
HIF1A
HMGCR
HMOX1
HPSE
HRH1
HRH2
HRH4
HSD11B1
HSD11B2
HSD17B1
HSD17B2
HSD17B3
HSP90AA1
HSP90AB1
HTR1A
HTR1B
HTR2A
HTR2B
HTR2C
HTR6
ICAM1
IDH1
IDO1
IGF1R
IKBKB
IL1B
IL2
IL6
IMPDH1
IMPDH2
ITGA2B
ITGA2B
ITGA4
ITGAL
ITGAV
ITGAV
ITGB1
ITGB2
ITGB3
ITGB5
ITGB7
ITGB7
ITK
JAK1
JAK2
JAK3
KCNA3
KCNA5
KCNH2
KDM2A
KDM5C
KDR
KIF11
KIT
LGALS3
LGALS4
LGALS8
LHCGR
LIMK1
LIPE
LNPEP
LRRK2
LTA4H
LTB4R
MAOA
MAP3K8
MAP4K4
MAPK1
MAPK10
MAPK11
MAPK14
MAPK3
MAPK8
MAPK9
MARS
MCL1
MDM2
MDM4
MET
METAP1
METAP2
MGLL
MIF
MME
MMEL1
MMP1
MMP10
MMP12
MMP13
MMP14
MMP2
MMP3
MMP7
MMP8
MMP9
MTNR1A
MTNR1B
MTTP
NAAA
NCSTN
NLRP3
NOS2
NPC1L1
NPY5R
NR0B2
NR1H2
NR1H3
NR1H4
NR1I2
NR1I3
NR3C1
NR3C2
OGA
OGT
OPRD1
OPRK1
OPRL1
OPRM1
OXTR
P2RX3
P2RX7
P2RY2
P2RY4
P2RY6
PCSK7
PDE10A
PDE2A
PDE3A
PDE3B
PDE4A
PDE4B
PDE4C
PDE4D
PDE5A
PDPK1
PFKFB3
PGGT1B
PGR
PHF8
PIK3CA
PIM1
PIN1
PLA2G1B
PLA2G2A
PLA2G4A
PLCG1
PLEC
PLG
POLA1
POLB
PPARA
PPARD
PPARG
PPM1B
PPP1CA
PPP1CC
PPP2CA
PPP2R5A
PREP
PRKAA2
PRKAB1
PRKAG1
PRKCA
PRKCH
PRSS1
PSEN1
PSEN2
PSENEN
PTAFR
PTGDR
PTGDR2
PTGER1
PTGER2
PTGER3
PTGER4
PTGES
PTGFR
PTGIR
PTGS1
PTGS2
PTPN1
PTPN11
PTPN2
PTPN6
PTPRC
PTPRF
PYGB
PYGL
PYGM
QPCT
RAF1
RARA
RARB
RARG
RASGRP3
RBP4
REN
RET
RORA
RORB
RORC
RPA1
RXRA
RXRB
RXRG
S1PR1
S1PR2
S1PR3
SAE1
SCD
SCN9A
SERPINA6
SF3B3
SGK1
SHBG
SIGMAR1
SLC10A1
SLC10A2
SLC13A5
SLC16A1
SLC22A12
SLC22A6
SLC5A7
SLC6A1
SLC6A2
SLC6A3
SLC6A4
SMO
SQLE
SRD5A1
SRD5A2
SREBF2
STAT3
STS
TAAR1
TACR1
TACR2
TAS2R31
TBXA2R
TBXAS1
TEK
TERT
TGB3
THRA
THRB
TK1
TK2
TLR9
TNF
TNFRSF10A
TOP1
TOP2A
TRPA1
TRPM8
TRPV1
TRPV4
TSPO
TTL
TTR
TUBB1
TYMP
TYMS
UBA2
UGT2B7
VCP
VDR
VEGFA
XDH
XIAP
