# Supplementary material for: Efficacy and Pharmacological Mechanism of Poria cocos-Based Formulas Combined With Chemotherapy for Ovarian Cancer: A Integrated Systems Pharmacology Study
Source: Front Pharmacol. 2022 Mar 21;13:788810. doi: 10.3389/fphar.2022.788810 (PMC8985862; doi:10.3389/fphar.2022.788810)
Supplement: Supplementary file 2 [file Table3.XLSX]

## Sheet: Genecards
Gene Symbol	Description	Category	Gifts	GC Id	Relevance score	GeneCards Link						Relevance score ＞ 10	BRCA2	1463
BRCA2	BRCA2 DNA Repair Associated	Protein Coding	49	GC13P032315	386.164	https://www.genecards.org/cgi-bin/carddisp.pl?gene=BRCA2							BRCA1
BRCA1	BRCA1 DNA Repair Associated	Protein Coding	50	GC17M043044	381.519	https://www.genecards.org/cgi-bin/carddisp.pl?gene=BRCA1							TP53
TP53	Tumor Protein P53	Protein Coding	52	GC17M007661	217.848	https://www.genecards.org/cgi-bin/carddisp.pl?gene=TP53							ATM
ATM	ATM Serine/Threonine Kinase	Protein Coding	52	GC11P108222	170.204	https://www.genecards.org/cgi-bin/carddisp.pl?gene=ATM							CDH1
CDH1	Cadherin 1	Protein Coding	50	GC16P068737	166.528	https://www.genecards.org/cgi-bin/carddisp.pl?gene=CDH1							PTEN
PTEN	Phosphatase And Tensin Homolog	Protein Coding	52	GC10P087863	164.301	https://www.genecards.org/cgi-bin/carddisp.pl?gene=PTEN							CHEK2
CHEK2	Checkpoint Kinase 2	Protein Coding	53	GC22M028687	158.048	https://www.genecards.org/cgi-bin/carddisp.pl?gene=CHEK2							MSH6
MSH6	MutS Homolog 6	Protein Coding	50	GC02P047695	157.843	https://www.genecards.org/cgi-bin/carddisp.pl?gene=MSH6							MSH2
MSH2	MutS Homolog 2	Protein Coding	48	GC02P047402	157.233	https://www.genecards.org/cgi-bin/carddisp.pl?gene=MSH2							PALB2
PALB2	Partner And Localizer Of BRCA2	Protein Coding	43	GC16M023603	153.632	https://www.genecards.org/cgi-bin/carddisp.pl?gene=PALB2							BRIP1
BRIP1	BRCA1 Interacting Helicase 1	Protein Coding	48	GC17M061679	140.145	https://www.genecards.org/cgi-bin/carddisp.pl?gene=BRIP1							RAD51D
RAD51D	RAD51 Paralog D	Protein Coding	40	GC17M035092	137.999	https://www.genecards.org/cgi-bin/carddisp.pl?gene=RAD51D							KRAS
KRAS	KRAS Proto-Oncogene, GTPase	Protein Coding	51	GC12M025204	136.484	https://www.genecards.org/cgi-bin/carddisp.pl?gene=KRAS							PIK3CA
PIK3CA	Phosphatidylinositol-4,5-Bisphosphate 3-Kinase Catalytic Subunit Alpha	Protein Coding	53	GC03P179148	135.979	https://www.genecards.org/cgi-bin/carddisp.pl?gene=PIK3CA							RAD51C
RAD51C	RAD51 Paralog C	Protein Coding	44	GC17P058692	132.9	https://www.genecards.org/cgi-bin/carddisp.pl?gene=RAD51C							APC
APC	APC Regulator Of WNT Signaling Pathway	Protein Coding	48	GC05P112707	131.861	https://www.genecards.org/cgi-bin/carddisp.pl?gene=APC							MLH1
MLH1	MutL Homolog 1	Protein Coding	48	GC03P036993	130.215	https://www.genecards.org/cgi-bin/carddisp.pl?gene=MLH1							ERBB2
ERBB2	Erb-B2 Receptor Tyrosine Kinase 2	Protein Coding	53	GC17P039687	130.077	https://www.genecards.org/cgi-bin/carddisp.pl?gene=ERBB2							NBN
NBN	Nibrin	Protein Coding	47	GC08M089933	128.185	https://www.genecards.org/cgi-bin/carddisp.pl?gene=NBN							RAD51L3-RFFL
RAD51L3-RFFL	RAD51L3-RFFL Readthrough	RNA Gene	9	GC17M035009	127.704	https://www.genecards.org/cgi-bin/carddisp.pl?gene=RAD51L3-RFFL							PMS2
PMS2	PMS1 Homolog 2, Mismatch Repair System Component	Protein Coding	48	GC07M005973	123.38	https://www.genecards.org/cgi-bin/carddisp.pl?gene=PMS2							AKT1
AKT1	AKT Serine/Threonine Kinase 1	Protein Coding	53	GC14M104769	115.042	https://www.genecards.org/cgi-bin/carddisp.pl?gene=AKT1							BARD1
BARD1	BRCA1 Associated RING Domain 1	Protein Coding	47	GC02M214725	113.049	https://www.genecards.org/cgi-bin/carddisp.pl?gene=BARD1							BRAF
BRAF	B-Raf Proto-Oncogene, Serine/Threonine Kinase	Protein Coding	53	GC07M140718	111.472	https://www.genecards.org/cgi-bin/carddisp.pl?gene=BRAF							EGFR
EGFR	Epidermal Growth Factor Receptor	Protein Coding	53	GC07P055019	110.396	https://www.genecards.org/cgi-bin/carddisp.pl?gene=EGFR							CTNNB1
CTNNB1	Catenin Beta 1	Protein Coding	53	GC03P041236	110.325	https://www.genecards.org/cgi-bin/carddisp.pl?gene=CTNNB1							MUTYH
MUTYH	MutY DNA Glycosylase	Protein Coding	44	GC01M045329	105.857	https://www.genecards.org/cgi-bin/carddisp.pl?gene=MUTYH							CDKN2A
CDKN2A	Cyclin Dependent Kinase Inhibitor 2A	Protein Coding	51	GC09M021967	103.42	https://www.genecards.org/cgi-bin/carddisp.pl?gene=CDKN2A							POLE
POLE	DNA Polymerase Epsilon, Catalytic Subunit	Protein Coding	49	GC12M132641	100.291	https://www.genecards.org/cgi-bin/carddisp.pl?gene=POLE							C11orf65
C11orf65	Chromosome 11 Open Reading Frame 65	Protein Coding	30	GC11M108308	96.5873	https://www.genecards.org/cgi-bin/carddisp.pl?gene=C11orf65							STK11
STK11	Serine/Threonine Kinase 11	Protein Coding	49	GC19P001177	92.2343	https://www.genecards.org/cgi-bin/carddisp.pl?gene=STK11							MIR21
MIR21	MicroRNA 21	RNA Gene	24	GC17P059841	91.9031	https://www.genecards.org/cgi-bin/carddisp.pl?gene=MIR21							DICER1
DICER1	Dicer 1, Ribonuclease III	Protein Coding	48	GC14M095086	89.8664	https://www.genecards.org/cgi-bin/carddisp.pl?gene=DICER1							SMAD4
SMAD4	SMAD Family Member 4	Protein Coding	50	GC18P051028	87.0972	https://www.genecards.org/cgi-bin/carddisp.pl?gene=SMAD4							MIR146A
MIR146A	MicroRNA 146a	RNA Gene	23	GC05P160485	85.0312	https://www.genecards.org/cgi-bin/carddisp.pl?gene=MIR146A							RAD50
RAD50	RAD50 Double Strand Break Repair Protein	Protein Coding	50	GC05P132556	84.8243	https://www.genecards.org/cgi-bin/carddisp.pl?gene=RAD50							MIR200C
MIR200C	MicroRNA 200c	RNA Gene	22	GC12P013192	84.3157	https://www.genecards.org/cgi-bin/carddisp.pl?gene=MIR200C							MIR200B
MIR200B	MicroRNA 200b	RNA Gene	21	GC01P001167	83.9447	https://www.genecards.org/cgi-bin/carddisp.pl?gene=MIR200B							MIR125A
MIR125A	MicroRNA 125a	RNA Gene	22	GC19P051720	82.2558	https://www.genecards.org/cgi-bin/carddisp.pl?gene=MIR125A							RB1
RB1	RB Transcriptional Corepressor 1	Protein Coding	48	GC13P048303	82.1968	https://www.genecards.org/cgi-bin/carddisp.pl?gene=RB1							MIR200A
MIR200A	MicroRNA 200a	RNA Gene	22	GC01P002223	81.9188	https://www.genecards.org/cgi-bin/carddisp.pl?gene=MIR200A							RET
RET	Ret Proto-Oncogene	Protein Coding	53	GC10P043081	80.6939	https://www.genecards.org/cgi-bin/carddisp.pl?gene=RET							ESR1
ESR1	Estrogen Receptor 1	Protein Coding	52	GC06P151656	80.3842	https://www.genecards.org/cgi-bin/carddisp.pl?gene=ESR1							MET
MET	MET Proto-Oncogene, Receptor Tyrosine Kinase	Protein Coding	53	GC07P116672	80.2855	https://www.genecards.org/cgi-bin/carddisp.pl?gene=MET							NF1
NF1	Neurofibromin 1	Protein Coding	49	GC17P031094	79.6303	https://www.genecards.org/cgi-bin/carddisp.pl?gene=NF1							MIR34A
MIR34A	MicroRNA 34a	RNA Gene	23	GC01M009151	79.5375	https://www.genecards.org/cgi-bin/carddisp.pl?gene=MIR34A							POLD1
POLD1	DNA Polymerase Delta 1, Catalytic Subunit	Protein Coding	46	GC19P050385	79.1944	https://www.genecards.org/cgi-bin/carddisp.pl?gene=POLD1							MIR31
MIR31	MicroRNA 31	RNA Gene	20	GC09M021520	74.7934	https://www.genecards.org/cgi-bin/carddisp.pl?gene=MIR31							MIR34C
MIR34C	MicroRNA 34c	RNA Gene	21	GC11P111591	74.773	https://www.genecards.org/cgi-bin/carddisp.pl?gene=MIR34C							XRCC2
XRCC2	X-Ray Repair Cross Complementing 2	Protein Coding	42	GC07M152644	74.6052	https://www.genecards.org/cgi-bin/carddisp.pl?gene=XRCC2							MIR221
MIR221	MicroRNA 221	RNA Gene	21	GC0XM045746	73.6448	https://www.genecards.org/cgi-bin/carddisp.pl?gene=MIR221							PTCH1
PTCH1	Patched 1	Protein Coding	50	GC09M095442	73.3305	https://www.genecards.org/cgi-bin/carddisp.pl?gene=PTCH1							MRE11
MRE11	MRE11 Homolog, Double Strand Break Repair Nuclease	Protein Coding	41	GC11M095000	72.5059	https://www.genecards.org/cgi-bin/carddisp.pl?gene=MRE11							MIR17
MIR17	MicroRNA 17	RNA Gene	22	GC13P091350	72.4914	https://www.genecards.org/cgi-bin/carddisp.pl?gene=MIR17							CTNNA1
CTNNA1	Catenin Alpha 1	Protein Coding	48	GC05P138613	71.2735	https://www.genecards.org/cgi-bin/carddisp.pl?gene=CTNNA1							MIR210
MIR210	MicroRNA 210	RNA Gene	22	GC11M001307	71.2059	https://www.genecards.org/cgi-bin/carddisp.pl?gene=MIR210							AXIN2
AXIN2	Axin 2	Protein Coding	48	GC17M065528	70.5665	https://www.genecards.org/cgi-bin/carddisp.pl?gene=AXIN2							RAD51
RAD51	RAD51 Recombinase	Protein Coding	52	GC15P040694	70.3872	https://www.genecards.org/cgi-bin/carddisp.pl?gene=RAD51							EPCAM
EPCAM	Epithelial Cell Adhesion Molecule	Protein Coding	47	GC02P047345	70.2608	https://www.genecards.org/cgi-bin/carddisp.pl?gene=EPCAM							MIR34B
MIR34B	MicroRNA 34b	RNA Gene	22	GC11P111546	68.1726	https://www.genecards.org/cgi-bin/carddisp.pl?gene=MIR34B							CASP8
CASP8	Caspase 8	Protein Coding	52	GC02P201233	67.8203	https://www.genecards.org/cgi-bin/carddisp.pl?gene=CASP8							SMARCA4
SMARCA4	SWI/SNF Related, Matrix Associated, Actin Dependent Regulator Of Chromatin, Subfamily A, Member 4	Protein Coding	49	GC19P010932	67.7047	https://www.genecards.org/cgi-bin/carddisp.pl?gene=SMARCA4							MIR145
MIR145	MicroRNA 145	RNA Gene	22	GC05P149430	66.7708	https://www.genecards.org/cgi-bin/carddisp.pl?gene=MIR145							MIR222
MIR222	MicroRNA 222	RNA Gene	22	GC0XM045747	66.28	https://www.genecards.org/cgi-bin/carddisp.pl?gene=MIR222							CCND1
CCND1	Cyclin D1	Protein Coding	52	GC11P069641	66.1011	https://www.genecards.org/cgi-bin/carddisp.pl?gene=CCND1							MIR214
MIR214	MicroRNA 214	RNA Gene	21	GC01M172234	65.8337	https://www.genecards.org/cgi-bin/carddisp.pl?gene=MIR214							MIRLET7C
MIRLET7C	MicroRNA Let-7c	RNA Gene	22	GC21P016551	65.5786	https://www.genecards.org/cgi-bin/carddisp.pl?gene=MIRLET7C							MIR223
MIR223	MicroRNA 223	RNA Gene	22	GC0XP066018	65.4672	https://www.genecards.org/cgi-bin/carddisp.pl?gene=MIR223							OVCAS1
OVCAS1	Ovarian Cancer, Epithelial, Susceptibility To	Genetic Locus	1	GC03U900587	65.4097	https://www.genecards.org/cgi-bin/carddisp.pl?gene=OVCAS1							FANCM
FANCM	FA Complementation Group M	Protein Coding	43	GC14P045135	65.3607	https://www.genecards.org/cgi-bin/carddisp.pl?gene=FANCM							AR
AR	Androgen Receptor	Protein Coding	52	GC0XP067544	65.149	https://www.genecards.org/cgi-bin/carddisp.pl?gene=AR							MIR429
MIR429	MicroRNA 429	RNA Gene	20	GC01P002224	65.1264	https://www.genecards.org/cgi-bin/carddisp.pl?gene=MIR429							RAD54L
RAD54L	RAD54 Like	Protein Coding	46	GC01P046284	64.8453	https://www.genecards.org/cgi-bin/carddisp.pl?gene=RAD54L							FGFR2
FGFR2	Fibroblast Growth Factor Receptor 2	Protein Coding	53	GC10M121478	64.4373	https://www.genecards.org/cgi-bin/carddisp.pl?gene=FGFR2							MIRLET7D
MIRLET7D	MicroRNA Let-7d	RNA Gene	22	GC09P094178	64.3747	https://www.genecards.org/cgi-bin/carddisp.pl?gene=MIRLET7D							HRAS
HRAS	HRas Proto-Oncogene, GTPase	Protein Coding	51	GC11M001303	63.9625	https://www.genecards.org/cgi-bin/carddisp.pl?gene=HRAS							FSHR
FSHR	Follicle Stimulating Hormone Receptor	Protein Coding	50	GC02M048953	63.9391	https://www.genecards.org/cgi-bin/carddisp.pl?gene=FSHR							MIR141
MIR141	MicroRNA 141	RNA Gene	22	GC12P013193	63.8233	https://www.genecards.org/cgi-bin/carddisp.pl?gene=MIR141							PRKN
PRKN	Parkin RBR E3 Ubiquitin Protein Ligase	Protein Coding	39	GC06M161348	63.0696	https://www.genecards.org/cgi-bin/carddisp.pl?gene=PRKN							JAK2
JAK2	Janus Kinase 2	Protein Coding	52	GC09P004985	63.0531	https://www.genecards.org/cgi-bin/carddisp.pl?gene=JAK2							BLM
BLM	BLM RecQ Like Helicase	Protein Coding	49	GC15P090717	62.7781	https://www.genecards.org/cgi-bin/carddisp.pl?gene=BLM							FGFR3
FGFR3	Fibroblast Growth Factor Receptor 3	Protein Coding	54	GC04P001795	62.532	https://www.genecards.org/cgi-bin/carddisp.pl?gene=FGFR3							FANCC
FANCC	FA Complementation Group C	Protein Coding	47	GC09M095099	62.2486	https://www.genecards.org/cgi-bin/carddisp.pl?gene=FANCC							MIR205
MIR205	MicroRNA 205	RNA Gene	20	GC01P209432	61.6162	https://www.genecards.org/cgi-bin/carddisp.pl?gene=MIR205							MIRLET7G
MIRLET7G	MicroRNA Let-7g	RNA Gene	20	GC03M052268	61.3039	https://www.genecards.org/cgi-bin/carddisp.pl?gene=MIRLET7G							NRAS
NRAS	NRAS Proto-Oncogene, GTPase	Protein Coding	48	GC01M114704	61.1366	https://www.genecards.org/cgi-bin/carddisp.pl?gene=NRAS							MLH3
MLH3	MutL Homolog 3	Protein Coding	43	GC14M075013	60.6438	https://www.genecards.org/cgi-bin/carddisp.pl?gene=MLH3							MIR126
MIR126	MicroRNA 126	RNA Gene	23	GC09P136670	60.582	https://www.genecards.org/cgi-bin/carddisp.pl?gene=MIR126							TGFBR2
TGFBR2	Transforming Growth Factor Beta Receptor 2	Protein Coding	50	GC03P030623	60.4054	https://www.genecards.org/cgi-bin/carddisp.pl?gene=TGFBR2							KIT
KIT	KIT Proto-Oncogene, Receptor Tyrosine Kinase	Protein Coding	52	GC04P054657	60.3483	https://www.genecards.org/cgi-bin/carddisp.pl?gene=KIT							MIR155
MIR155	MicroRNA 155	RNA Gene	19	GC21P025573	59.0726	https://www.genecards.org/cgi-bin/carddisp.pl?gene=MIR155							ERCC6
ERCC6	ERCC Excision Repair 6, Chromatin Remodeling Factor	Protein Coding	45	GC10M049454	58.7822	https://www.genecards.org/cgi-bin/carddisp.pl?gene=ERCC6							MIR20A
MIR20A	MicroRNA 20a	RNA Gene	20	GC13P091472	58.7431	https://www.genecards.org/cgi-bin/carddisp.pl?gene=MIR20A							CDKN1B
CDKN1B	Cyclin Dependent Kinase Inhibitor 1B	Protein Coding	47	GC12P013453	58.6402	https://www.genecards.org/cgi-bin/carddisp.pl?gene=CDKN1B							MSH3
MSH3	MutS Homolog 3	Protein Coding	44	GC05P080654	57.7744	https://www.genecards.org/cgi-bin/carddisp.pl?gene=MSH3							MAP3K1
MAP3K1	Mitogen-Activated Protein Kinase Kinase Kinase 1	Protein Coding	50	GC05P056815	57.626	https://www.genecards.org/cgi-bin/carddisp.pl?gene=MAP3K1							TERT
TERT	Telomerase Reverse Transcriptase	Protein Coding	51	GC05M001253	57.6231	https://www.genecards.org/cgi-bin/carddisp.pl?gene=TERT							CDK4
CDK4	Cyclin Dependent Kinase 4	Protein Coding	53	GC12M057743	56.5491	https://www.genecards.org/cgi-bin/carddisp.pl?gene=CDK4							MIR27A
MIR27A	MicroRNA 27a	RNA Gene	23	GC19M014149	55.9642	https://www.genecards.org/cgi-bin/carddisp.pl?gene=MIR27A							MIR143
MIR143	MicroRNA 143	RNA Gene	23	GC05P149410	55.7737	https://www.genecards.org/cgi-bin/carddisp.pl?gene=MIR143							MDM2
MDM2	MDM2 Proto-Oncogene	Protein Coding	52	GC12P068808	55.7098	https://www.genecards.org/cgi-bin/carddisp.pl?gene=MDM2							TSC1
TSC1	TSC Complex Subunit 1	Protein Coding	47	GC09M132891	54.6538	https://www.genecards.org/cgi-bin/carddisp.pl?gene=TSC1							MIRLET7I
MIRLET7I	MicroRNA Let-7i	RNA Gene	20	GC12P062606	54.591	https://www.genecards.org/cgi-bin/carddisp.pl?gene=MIRLET7I							TSC2
TSC2	TSC Complex Subunit 2	Protein Coding	50	GC16P006190	54.1363	https://www.genecards.org/cgi-bin/carddisp.pl?gene=TSC2							MIR127
MIR127	MicroRNA 127	RNA Gene	20	GC14P106464	53.9842	https://www.genecards.org/cgi-bin/carddisp.pl?gene=MIR127							BMPR1A
BMPR1A	Bone Morphogenetic Protein Receptor Type 1A	Protein Coding	50	GC10P086756	53.8591	https://www.genecards.org/cgi-bin/carddisp.pl?gene=BMPR1A							BAX
BAX	BCL2 Associated X, Apoptosis Regulator	Protein Coding	48	GC19P048954	53.8374	https://www.genecards.org/cgi-bin/carddisp.pl?gene=BAX							FASLG
FASLG	Fas Ligand	Protein Coding	47	GC01P172628	53.7275	https://www.genecards.org/cgi-bin/carddisp.pl?gene=FASLG							MAP2K1
MAP2K1	Mitogen-Activated Protein Kinase Kinase 1	Protein Coding	54	GC15P066386	53.1613	https://www.genecards.org/cgi-bin/carddisp.pl?gene=MAP2K1							RRAS2
RRAS2	RAS Related 2	Protein Coding	46	GC11M014299	52.6067	https://www.genecards.org/cgi-bin/carddisp.pl?gene=RRAS2							BAP1
BAP1	BRCA1 Associated Protein 1	Protein Coding	46	GC03M052401	52.3783	https://www.genecards.org/cgi-bin/carddisp.pl?gene=BAP1							PMS1
PMS1	PMS1 Homolog 1, Mismatch Repair System Component	Protein Coding	41	GC02P189784	52.1174	https://www.genecards.org/cgi-bin/carddisp.pl?gene=PMS1							OPCML
OPCML	Opioid Binding Protein/Cell Adhesion Molecule Like	Protein Coding	42	GC11M132405	52.0671	https://www.genecards.org/cgi-bin/carddisp.pl?gene=OPCML							IGF2
IGF2	Insulin Like Growth Factor 2	Protein Coding	47	GC11M002130	50.8666	https://www.genecards.org/cgi-bin/carddisp.pl?gene=IGF2							HOXB13
HOXB13	Homeobox B13	Protein Coding	43	GC17M048725	50.8097	https://www.genecards.org/cgi-bin/carddisp.pl?gene=HOXB13							VEGFA
VEGFA	Vascular Endothelial Growth Factor A	Protein Coding	48	GC06P043770	50.7592	https://www.genecards.org/cgi-bin/carddisp.pl?gene=VEGFA							ALK
ALK	ALK Receptor Tyrosine Kinase	Protein Coding	51	GC02M029190	50.7211	https://www.genecards.org/cgi-bin/carddisp.pl?gene=ALK							ESR2
ESR2	Estrogen Receptor 2	Protein Coding	49	GC14M064084	50.5773	https://www.genecards.org/cgi-bin/carddisp.pl?gene=ESR2							EP300
EP300	E1A Binding Protein P300	Protein Coding	51	GC22P041091	50.5522	https://www.genecards.org/cgi-bin/carddisp.pl?gene=EP300							MIR10B
MIR10B	MicroRNA 10b	RNA Gene	22	GC02P176150	50.4325	https://www.genecards.org/cgi-bin/carddisp.pl?gene=MIR10B							MYC
MYC	MYC Proto-Oncogene, BHLH Transcription Factor	Protein Coding	51	GC08P127735	50.409	https://www.genecards.org/cgi-bin/carddisp.pl?gene=MYC							MIR15A
MIR15A	MicroRNA 15a	RNA Gene	16	GC13M050049	49.7856	https://www.genecards.org/cgi-bin/carddisp.pl?gene=MIR15A							SRC
SRC	SRC Proto-Oncogene, Non-Receptor Tyrosine Kinase	Protein Coding	51	GC20P037344	48.4235	https://www.genecards.org/cgi-bin/carddisp.pl?gene=SRC							ERCC1
ERCC1	ERCC Excision Repair 1, Endonuclease Non-Catalytic Subunit	Protein Coding	45	GC19M048721	48.1718	https://www.genecards.org/cgi-bin/carddisp.pl?gene=ERCC1							MIR30E
MIR30E	MicroRNA 30e	RNA Gene	22	GC01P040754	48.0069	https://www.genecards.org/cgi-bin/carddisp.pl?gene=MIR30E							MIR203A
MIR203A	MicroRNA 203a	RNA Gene	20	GC14P106542	47.9353	https://www.genecards.org/cgi-bin/carddisp.pl?gene=MIR203A							SOX9
SOX9	SRY-Box Transcription Factor 9	Protein Coding	47	GC17P072121	47.8813	https://www.genecards.org/cgi-bin/carddisp.pl?gene=SOX9							AURKA
AURKA	Aurora Kinase A	Protein Coding	51	GC20M056370	47.8078	https://www.genecards.org/cgi-bin/carddisp.pl?gene=AURKA							MIR182
MIR182	MicroRNA 182	RNA Gene	20	GC07M129770	46.967	https://www.genecards.org/cgi-bin/carddisp.pl?gene=MIR182							HNF1B
HNF1B	HNF1 Homeobox B	Protein Coding	44	GC17M037686	46.8986	https://www.genecards.org/cgi-bin/carddisp.pl?gene=HNF1B							FLCN
FLCN	Folliculin	Protein Coding	41	GC17M017206	46.7542	https://www.genecards.org/cgi-bin/carddisp.pl?gene=FLCN							WT1
WT1	WT1 Transcription Factor	Protein Coding	49	GC11M032365	46.47	https://www.genecards.org/cgi-bin/carddisp.pl?gene=WT1							EGF
EGF	Epidermal Growth Factor	Protein Coding	50	GC04P109912	46.1301	https://www.genecards.org/cgi-bin/carddisp.pl?gene=EGF							MIR106B
MIR106B	MicroRNA 106b	RNA Gene	22	GC07M100605	46.0797	https://www.genecards.org/cgi-bin/carddisp.pl?gene=MIR106B							MEN1
MEN1	Menin 1	Protein Coding	46	GC11M064803	45.8814	https://www.genecards.org/cgi-bin/carddisp.pl?gene=MEN1							PPARG
PPARG	Peroxisome Proliferator Activated Receptor Gamma	Protein Coding	52	GC03P012287	45.7896	https://www.genecards.org/cgi-bin/carddisp.pl?gene=PPARG							XRCC3
XRCC3	X-Ray Repair Cross Complementing 3	Protein Coding	43	GC14M103697	45.4255	https://www.genecards.org/cgi-bin/carddisp.pl?gene=XRCC3							MIR96
MIR96	MicroRNA 96	RNA Gene	20	GC07M129774	45.4006	https://www.genecards.org/cgi-bin/carddisp.pl?gene=MIR96							MUC16
MUC16	Mucin 16, Cell Surface Associated	Protein Coding	37	GC19M008848	45.3818	https://www.genecards.org/cgi-bin/carddisp.pl?gene=MUC16							STAG3
STAG3	Stromal Antigen 3	Protein Coding	42	GC07P100177	45.1605	https://www.genecards.org/cgi-bin/carddisp.pl?gene=STAG3							PPM1D
PPM1D	Protein Phosphatase, Mg2+/Mn2+ Dependent 1D	Protein Coding	47	GC17P060600	45.1448	https://www.genecards.org/cgi-bin/carddisp.pl?gene=PPM1D							FBXW7
FBXW7	F-Box And WD Repeat Domain Containing 7	Protein Coding	45	GC04M152321	45.0222	https://www.genecards.org/cgi-bin/carddisp.pl?gene=FBXW7							IL1B
IL1B	Interleukin 1 Beta	Protein Coding	47	GC02M112829	44.9513	https://www.genecards.org/cgi-bin/carddisp.pl?gene=IL1B							ABRAXAS1
ABRAXAS1	Abraxas 1, BRCA1 A Complex Subunit	Protein Coding	30	GC04M083460	44.8691	https://www.genecards.org/cgi-bin/carddisp.pl?gene=ABRAXAS1							MIR93
MIR93	MicroRNA 93	RNA Gene	21	GC07M100602	44.7296	https://www.genecards.org/cgi-bin/carddisp.pl?gene=MIR93							BMP15
BMP15	Bone Morphogenetic Protein 15	Protein Coding	40	GC0XP050910	44.6512	https://www.genecards.org/cgi-bin/carddisp.pl?gene=BMP15							MIR29A
MIR29A	MicroRNA 29a	RNA Gene	22	GC07M130876	44.591	https://www.genecards.org/cgi-bin/carddisp.pl?gene=MIR29A							IL6
IL6	Interleukin 6	Protein Coding	48	GC07P022725	44.5519	https://www.genecards.org/cgi-bin/carddisp.pl?gene=IL6							FH
FH	Fumarate Hydratase	Protein Coding	45	GC01M241499	44.5504	https://www.genecards.org/cgi-bin/carddisp.pl?gene=FH							CYP19A1
CYP19A1	Cytochrome P450 Family 19 Subfamily A Member 1	Protein Coding	49	GC15M051208	44.4949	https://www.genecards.org/cgi-bin/carddisp.pl?gene=CYP19A1							PIK3R1
PIK3R1	Phosphoinositide-3-Kinase Regulatory Subunit 1	Protein Coding	51	GC05P068215	44.2605	https://www.genecards.org/cgi-bin/carddisp.pl?gene=PIK3R1							MIR335
MIR335	MicroRNA 335	RNA Gene	18	GC07P130496	43.8198	https://www.genecards.org/cgi-bin/carddisp.pl?gene=MIR335							MIR451A
MIR451A	MicroRNA 451a	RNA Gene	19	GC17M028861	43.7891	https://www.genecards.org/cgi-bin/carddisp.pl?gene=MIR451A							SDHB
SDHB	Succinate Dehydrogenase Complex Iron Sulfur Subunit B	Protein Coding	48	GC01M017338	43.7658	https://www.genecards.org/cgi-bin/carddisp.pl?gene=SDHB							MTOR
MTOR	Mechanistic Target Of Rapamycin Kinase	Protein Coding	54	GC01M011106	43.584	https://www.genecards.org/cgi-bin/carddisp.pl?gene=MTOR							MIR373
MIR373	MicroRNA 373	RNA Gene	20	GC19P056830	43.5128	https://www.genecards.org/cgi-bin/carddisp.pl?gene=MIR373							STAT3
STAT3	Signal Transducer And Activator Of Transcription 3	Protein Coding	52	GC17M042313	43.5007	https://www.genecards.org/cgi-bin/carddisp.pl?gene=STAT3							VHL
VHL	Von Hippel-Lindau Tumor Suppressor	Protein Coding	45	GC03P011127	43.3465	https://www.genecards.org/cgi-bin/carddisp.pl?gene=VHL							CDC73
CDC73	Cell Division Cycle 73	Protein Coding	44	GC01P193121	43.1707	https://www.genecards.org/cgi-bin/carddisp.pl?gene=CDC73							FOXL2
FOXL2	Forkhead Box L2	Protein Coding	41	GC03M138944	43.0272	https://www.genecards.org/cgi-bin/carddisp.pl?gene=FOXL2							TNF
TNF	Tumor Necrosis Factor	Protein Coding	50	GC06P058308	42.2392	https://www.genecards.org/cgi-bin/carddisp.pl?gene=TNF							MIR29C
MIR29C	MicroRNA 29c	RNA Gene	19	GC01M207802	42.0072	https://www.genecards.org/cgi-bin/carddisp.pl?gene=MIR29C							FMR1
FMR1	FMRP Translational Regulator 1	Protein Coding	44	GC0XP147928	41.916	https://www.genecards.org/cgi-bin/carddisp.pl?gene=FMR1							PHB
PHB	Prohibitin	Protein Coding	47	GC17M049404	41.8497	https://www.genecards.org/cgi-bin/carddisp.pl?gene=PHB							SMARCB1
SMARCB1	SWI/SNF Related, Matrix Associated, Actin Dependent Regulator Of Chromatin, Subfamily B, Member 1	Protein Coding	45	GC22P023786	41.4233	https://www.genecards.org/cgi-bin/carddisp.pl?gene=SMARCB1							SLC22A18
SLC22A18	Solute Carrier Family 22 Member 18	Protein Coding	43	GC11P002899	41.2164	https://www.genecards.org/cgi-bin/carddisp.pl?gene=SLC22A18							ARID1A
ARID1A	AT-Rich Interaction Domain 1A	Protein Coding	44	GC01P026693	41.1696	https://www.genecards.org/cgi-bin/carddisp.pl?gene=ARID1A							MIR146B
MIR146B	MicroRNA 146b	RNA Gene	20	GC10P102436	41.0143	https://www.genecards.org/cgi-bin/carddisp.pl?gene=MIR146B							MIR206
MIR206	MicroRNA 206	RNA Gene	21	GC06P052144	40.957	https://www.genecards.org/cgi-bin/carddisp.pl?gene=MIR206							CDKN1A
CDKN1A	Cyclin Dependent Kinase Inhibitor 1A	Protein Coding	48	GC06P058459	40.9215	https://www.genecards.org/cgi-bin/carddisp.pl?gene=CDKN1A							KLLN
KLLN	Killin, P53 Regulated DNA Replication Inhibitor	Protein Coding	29	GC10M087860	40.8395	https://www.genecards.org/cgi-bin/carddisp.pl?gene=KLLN							MUC1
MUC1	Mucin 1, Cell Surface Associated	Protein Coding	47	GC01M155185	40.8369	https://www.genecards.org/cgi-bin/carddisp.pl?gene=MUC1							PGR
PGR	Progesterone Receptor	Protein Coding	50	GC11M101030	40.7837	https://www.genecards.org/cgi-bin/carddisp.pl?gene=PGR							TP63
TP63	Tumor Protein P63	Protein Coding	48	GC03P189598	40.7227	https://www.genecards.org/cgi-bin/carddisp.pl?gene=TP63							MIR183
MIR183	MicroRNA 183	RNA Gene	18	GC07M129801	40.6703	https://www.genecards.org/cgi-bin/carddisp.pl?gene=MIR183							WWOX
WWOX	WW Domain Containing Oxidoreductase	Protein Coding	47	GC16P078099	40.5973	https://www.genecards.org/cgi-bin/carddisp.pl?gene=WWOX							NR5A1
NR5A1	Nuclear Receptor Subfamily 5 Group A Member 1	Protein Coding	51	GC09M124481	40.0175	https://www.genecards.org/cgi-bin/carddisp.pl?gene=NR5A1							MIR25
MIR25	MicroRNA 25	RNA Gene	20	GC07M100093	39.8701	https://www.genecards.org/cgi-bin/carddisp.pl?gene=MIR25							SUFU
SUFU	SUFU Negative Regulator Of Hedgehog Signaling	Protein Coding	43	GC10P102503	39.6838	https://www.genecards.org/cgi-bin/carddisp.pl?gene=SUFU							BCL2
BCL2	BCL2 Apoptosis Regulator	Protein Coding	50	GC18M063123	39.5353	https://www.genecards.org/cgi-bin/carddisp.pl?gene=BCL2							PALLD
PALLD	Palladin, Cytoskeletal Associated Protein	Protein Coding	43	GC04P168497	39.4047	https://www.genecards.org/cgi-bin/carddisp.pl?gene=PALLD							KLF6
KLF6	Kruppel Like Factor 6	Protein Coding	43	GC10M003779	38.9475	https://www.genecards.org/cgi-bin/carddisp.pl?gene=KLF6							ERCC2
ERCC2	ERCC Excision Repair 2, TFIIH Core Complex Helicase Subunit	Protein Coding	48	GC19M045349	38.8921	https://www.genecards.org/cgi-bin/carddisp.pl?gene=ERCC2							TGFB1
TGFB1	Transforming Growth Factor Beta 1	Protein Coding	51	GC19M041301	38.833	https://www.genecards.org/cgi-bin/carddisp.pl?gene=TGFB1							GALT
GALT	Galactose-1-Phosphate Uridylyltransferase	Protein Coding	47	GC09P036236	38.5874	https://www.genecards.org/cgi-bin/carddisp.pl?gene=GALT							MIR193B
MIR193B	MicroRNA 193b	RNA Gene	21	GC16P014307	38.4719	https://www.genecards.org/cgi-bin/carddisp.pl?gene=MIR193B							PTGS2
PTGS2	Prostaglandin-Endoperoxide Synthase 2	Protein Coding	48	GC01M186640	38.3948	https://www.genecards.org/cgi-bin/carddisp.pl?gene=PTGS2							MMP2
MMP2	Matrix Metallopeptidase 2	Protein Coding	52	GC16P055390	38.2834	https://www.genecards.org/cgi-bin/carddisp.pl?gene=MMP2							FAS
FAS	Fas Cell Surface Death Receptor	Protein Coding	50	GC10P088969	38.1867	https://www.genecards.org/cgi-bin/carddisp.pl?gene=FAS							INSL6
INSL6	Insulin Like 6	Protein Coding	35	GC09M004991	38.1606	https://www.genecards.org/cgi-bin/carddisp.pl?gene=INSL6							MIR19A
MIR19A	MicroRNA 19a	RNA Gene	20	GC13P091471	38.156	https://www.genecards.org/cgi-bin/carddisp.pl?gene=MIR19A							MIR23B
MIR23B	MicroRNA 23b	RNA Gene	20	GC09P095085	38.1517	https://www.genecards.org/cgi-bin/carddisp.pl?gene=MIR23B							MIR204
MIR204	MicroRNA 204	RNA Gene	22	GC09M070809	38.0485	https://www.genecards.org/cgi-bin/carddisp.pl?gene=MIR204							MIR140
MIR140	MicroRNA 140	RNA Gene	22	GC16P069934	37.8744	https://www.genecards.org/cgi-bin/carddisp.pl?gene=MIR140							MIR100
MIR100	MicroRNA 100	RNA Gene	21	GC11M122152	37.8306	https://www.genecards.org/cgi-bin/carddisp.pl?gene=MIR100							SDHD
SDHD	Succinate Dehydrogenase Complex Subunit D	Protein Coding	44	GC11P112087	37.761	https://www.genecards.org/cgi-bin/carddisp.pl?gene=SDHD							ABCB1
ABCB1	ATP Binding Cassette Subfamily B Member 1	Protein Coding	51	GC07M087504	37.7328	https://www.genecards.org/cgi-bin/carddisp.pl?gene=ABCB1							PDGFRA
PDGFRA	Platelet Derived Growth Factor Receptor Alpha	Protein Coding	54	GC04P054229	37.4781	https://www.genecards.org/cgi-bin/carddisp.pl?gene=PDGFRA							MIRLET7A3
MIRLET7A3	MicroRNA Let-7a-3	RNA Gene	20	GC22P046112	37.4586	https://www.genecards.org/cgi-bin/carddisp.pl?gene=MIRLET7A3							MIRLET7A1
MIRLET7A1	MicroRNA Let-7a-1	RNA Gene	22	GC09P094175	37.4086	https://www.genecards.org/cgi-bin/carddisp.pl?gene=MIRLET7A1							HIF1A
HIF1A	Hypoxia Inducible Factor 1 Subunit Alpha	Protein Coding	47	GC14P061695	37.2773	https://www.genecards.org/cgi-bin/carddisp.pl?gene=HIF1A							MIR499A
MIR499A	MicroRNA 499a	RNA Gene	22	GC20P034990	37.2199	https://www.genecards.org/cgi-bin/carddisp.pl?gene=MIR499A							MIRLET7B
MIRLET7B	MicroRNA Let-7b	RNA Gene	21	GC22P046119	37.1847	https://www.genecards.org/cgi-bin/carddisp.pl?gene=MIRLET7B							CASP3
CASP3	Caspase 3	Protein Coding	50	GC04M184627	37.1722	https://www.genecards.org/cgi-bin/carddisp.pl?gene=CASP3							MIR18A
MIR18A	MicroRNA 18a	RNA Gene	19	GC13P091475	37.1319	https://www.genecards.org/cgi-bin/carddisp.pl?gene=MIR18A							FGFR4
FGFR4	Fibroblast Growth Factor Receptor 4	Protein Coding	51	GC05P177086	37.1088	https://www.genecards.org/cgi-bin/carddisp.pl?gene=FGFR4							MT-CYB
MT-CYB	Mitochondrially Encoded Cytochrome B	Protein Coding	32	GCMTP014749	36.9491	https://www.genecards.org/cgi-bin/carddisp.pl?gene=MT-CYB							DROSHA
DROSHA	Drosha Ribonuclease III	Protein Coding	43	GC05M031401	36.9244	https://www.genecards.org/cgi-bin/carddisp.pl?gene=DROSHA							FANCE
FANCE	FA Complementation Group E	Protein Coding	42	GC06P058438	36.7518	https://www.genecards.org/cgi-bin/carddisp.pl?gene=FANCE							MAPK1
MAPK1	Mitogen-Activated Protein Kinase 1	Protein Coding	52	GC22M021754	36.7098	https://www.genecards.org/cgi-bin/carddisp.pl?gene=MAPK1							MIR483
MIR483	MicroRNA 483	RNA Gene	19	GC11M002228	36.5171	https://www.genecards.org/cgi-bin/carddisp.pl?gene=MIR483							IRF1
IRF1	Interferon Regulatory Factor 1	Protein Coding	47	GC05M132440	36.3045	https://www.genecards.org/cgi-bin/carddisp.pl?gene=IRF1							DCC
DCC	DCC Netrin 1 Receptor	Protein Coding	46	GC18P052340	36.2694	https://www.genecards.org/cgi-bin/carddisp.pl?gene=DCC							LRRC56
LRRC56	Leucine Rich Repeat Containing 56	Protein Coding	35	GC11P000518	36.1757	https://www.genecards.org/cgi-bin/carddisp.pl?gene=LRRC56							GSTP1
GSTP1	Glutathione S-Transferase Pi 1	Protein Coding	50	GC11P067583	36.1354	https://www.genecards.org/cgi-bin/carddisp.pl?gene=GSTP1							MIR148A
MIR148A	MicroRNA 148a	RNA Gene	19	GC07M025993	36.0446	https://www.genecards.org/cgi-bin/carddisp.pl?gene=MIR148A							H19
H19	H19 Imprinted Maternally Expressed Transcript	RNA Gene	28	GC11M001995	35.7803	https://www.genecards.org/cgi-bin/carddisp.pl?gene=H19							MSR1
MSR1	Macrophage Scavenger Receptor 1	Protein Coding	45	GC08M016107	35.7312	https://www.genecards.org/cgi-bin/carddisp.pl?gene=MSR1							PTPN11
PTPN11	Protein Tyrosine Phosphatase Non-Receptor Type 11	Protein Coding	52	GC12P112418	35.5785	https://www.genecards.org/cgi-bin/carddisp.pl?gene=PTPN11							MMP9
MMP9	Matrix Metallopeptidase 9	Protein Coding	53	GC20P046008	35.5559	https://www.genecards.org/cgi-bin/carddisp.pl?gene=MMP9							MIR130A
MIR130A	MicroRNA 130a	RNA Gene	20	GC11P057641	35.5514	https://www.genecards.org/cgi-bin/carddisp.pl?gene=MIR130A							EPHB2
EPHB2	EPH Receptor B2	Protein Coding	51	GC01P022710	35.5109	https://www.genecards.org/cgi-bin/carddisp.pl?gene=EPHB2							IGF1
IGF1	Insulin Like Growth Factor 1	Protein Coding	49	GC12M102395	35.3787	https://www.genecards.org/cgi-bin/carddisp.pl?gene=IGF1							MIR150
MIR150	MicroRNA 150	RNA Gene	22	GC19M049500	35.3167	https://www.genecards.org/cgi-bin/carddisp.pl?gene=MIR150							SMAD7
SMAD7	SMAD Family Member 7	Protein Coding	43	GC18M048919	35.2491	https://www.genecards.org/cgi-bin/carddisp.pl?gene=SMAD7							BIRC5
BIRC5	Baculoviral IAP Repeat Containing 5	Protein Coding	46	GC17P078214	35.2238	https://www.genecards.org/cgi-bin/carddisp.pl?gene=BIRC5							MIR486-1
MIR486-1	MicroRNA 486-1	RNA Gene	17	GC08M041660	35.1337	https://www.genecards.org/cgi-bin/carddisp.pl?gene=MIR486-1							RNASEL
RNASEL	Ribonuclease L	Protein Coding	45	GC01M182542	35.1188	https://www.genecards.org/cgi-bin/carddisp.pl?gene=RNASEL							MIRLET7E
MIRLET7E	MicroRNA Let-7e	RNA Gene	20	GC19P051718	34.7447	https://www.genecards.org/cgi-bin/carddisp.pl?gene=MIRLET7E							SDHA
SDHA	Succinate Dehydrogenase Complex Flavoprotein Subunit A	Protein Coding	48	GC05P000208	34.4956	https://www.genecards.org/cgi-bin/carddisp.pl?gene=SDHA							MIR199B
MIR199B	MicroRNA 199b	RNA Gene	20	GC09M128244	34.4286	https://www.genecards.org/cgi-bin/carddisp.pl?gene=MIR199B							PGBD3
PGBD3	PiggyBac Transposable Element Derived 3	Protein Coding	27	GC10M049517	34.367	https://www.genecards.org/cgi-bin/carddisp.pl?gene=PGBD3							CXCR4
CXCR4	C-X-C Motif Chemokine Receptor 4	Protein Coding	52	GC02M136114	34.1638	https://www.genecards.org/cgi-bin/carddisp.pl?gene=CXCR4							BUB1B
BUB1B	BUB1 Mitotic Checkpoint Serine/Threonine Kinase B	Protein Coding	50	GC15P040161	34.0867	https://www.genecards.org/cgi-bin/carddisp.pl?gene=BUB1B							TNFRSF10B
TNFRSF10B	TNF Receptor Superfamily Member 10b	Protein Coding	50	GC08M023020	33.8646	https://www.genecards.org/cgi-bin/carddisp.pl?gene=TNFRSF10B							MIR196A2
MIR196A2	MicroRNA 196a-2	RNA Gene	22	GC12P054542	33.7495	https://www.genecards.org/cgi-bin/carddisp.pl?gene=MIR196A2							RIPK1
RIPK1	Receptor Interacting Serine/Threonine Kinase 1	Protein Coding	49	GC06P003073	33.7125	https://www.genecards.org/cgi-bin/carddisp.pl?gene=RIPK1							ROS1
ROS1	ROS Proto-Oncogene 1, Receptor Tyrosine Kinase	Protein Coding	45	GC06M117287	33.7114	https://www.genecards.org/cgi-bin/carddisp.pl?gene=ROS1							IL1RN
IL1RN	Interleukin 1 Receptor Antagonist	Protein Coding	48	GC02P117302	33.5856	https://www.genecards.org/cgi-bin/carddisp.pl?gene=IL1RN							KRT7
KRT7	Keratin 7	Protein Coding	42	GC12P052232	33.5673	https://www.genecards.org/cgi-bin/carddisp.pl?gene=KRT7							TP73
TP73	Tumor Protein P73	Protein Coding	45	GC01P003652	33.5449	https://www.genecards.org/cgi-bin/carddisp.pl?gene=TP73							NKX2-1
NKX2-1	NK2 Homeobox 1	Protein Coding	46	GC14M036516	33.4831	https://www.genecards.org/cgi-bin/carddisp.pl?gene=NKX2-1							CD44
CD44	CD44 Molecule (Indian Blood Group)	Protein Coding	47	GC11P035139	33.459	https://www.genecards.org/cgi-bin/carddisp.pl?gene=CD44							ATR
ATR	ATR Serine/Threonine Kinase	Protein Coding	52	GC03M142449	33.4392	https://www.genecards.org/cgi-bin/carddisp.pl?gene=ATR							BUB1
BUB1	BUB1 Mitotic Checkpoint Serine/Threonine Kinase	Protein Coding	50	GC02M110637	33.4143	https://www.genecards.org/cgi-bin/carddisp.pl?gene=BUB1							CD274
CD274	CD274 Molecule	Protein Coding	44	GC09P005450	33.3847	https://www.genecards.org/cgi-bin/carddisp.pl?gene=CD274							BRDT
BRDT	Bromodomain Testis Associated	Protein Coding	43	GC01P091949	33.2848	https://www.genecards.org/cgi-bin/carddisp.pl?gene=BRDT							IGF1R
IGF1R	Insulin Like Growth Factor 1 Receptor	Protein Coding	54	GC15P098648	33.2316	https://www.genecards.org/cgi-bin/carddisp.pl?gene=IGF1R							RECQL
RECQL	RecQ Like Helicase	Protein Coding	41	GC12M021468	33.014	https://www.genecards.org/cgi-bin/carddisp.pl?gene=RECQL							MIR195
MIR195	MicroRNA 195	RNA Gene	20	GC17M007018	33.0087	https://www.genecards.org/cgi-bin/carddisp.pl?gene=MIR195							KDR
KDR	Kinase Insert Domain Receptor	Protein Coding	52	GC04M055078	32.9624	https://www.genecards.org/cgi-bin/carddisp.pl?gene=KDR							DLC1
DLC1	DLC1 Rho GTPase Activating Protein	Protein Coding	46	GC08M013083	32.841	https://www.genecards.org/cgi-bin/carddisp.pl?gene=DLC1							NOTCH1
NOTCH1	Notch Receptor 1	Protein Coding	51	GC09M136832	32.73	https://www.genecards.org/cgi-bin/carddisp.pl?gene=NOTCH1							POF1B
POF1B	POF1B Actin Binding Protein	Protein Coding	36	GC0XM085277	32.5697	https://www.genecards.org/cgi-bin/carddisp.pl?gene=POF1B							MIR16-1
MIR16-1	MicroRNA 16-1	RNA Gene	22	GC13M050048	32.5117	https://www.genecards.org/cgi-bin/carddisp.pl?gene=MIR16-1							AXIN1
AXIN1	Axin 1	Protein Coding	47	GC16M000287	32.4965	https://www.genecards.org/cgi-bin/carddisp.pl?gene=AXIN1							MIR107
MIR107	MicroRNA 107	RNA Gene	19	GC10M089600	32.4814	https://www.genecards.org/cgi-bin/carddisp.pl?gene=MIR107							PMM2
PMM2	Phosphomannomutase 2	Protein Coding	46	GC16P008788	32.4793	https://www.genecards.org/cgi-bin/carddisp.pl?gene=PMM2							GNAS
GNAS	GNAS Complex Locus	Protein Coding	51	GC20P058839	32.4692	https://www.genecards.org/cgi-bin/carddisp.pl?gene=GNAS							MCC
MCC	MCC Regulator Of WNT Signaling Pathway	Protein Coding	40	GC05M113022	32.4242	https://www.genecards.org/cgi-bin/carddisp.pl?gene=MCC							BCL2L1
BCL2L1	BCL2 Like 1	Protein Coding	47	GC20M031664	32.3786	https://www.genecards.org/cgi-bin/carddisp.pl?gene=BCL2L1							NOBOX
NOBOX	NOBOX Oogenesis Homeobox	Protein Coding	35	GC07M144397	32.2869	https://www.genecards.org/cgi-bin/carddisp.pl?gene=NOBOX							IL10
IL10	Interleukin 10	Protein Coding	46	GC01M206767	32.2772	https://www.genecards.org/cgi-bin/carddisp.pl?gene=IL10							IDH1
IDH1	Isocitrate Dehydrogenase (NADP(+)) 1	Protein Coding	52	GC02M208236	32.2093	https://www.genecards.org/cgi-bin/carddisp.pl?gene=IDH1							JUN
JUN	Jun Proto-Oncogene, AP-1 Transcription Factor Subunit	Protein Coding	48	GC01M058780	32.1934	https://www.genecards.org/cgi-bin/carddisp.pl?gene=JUN							CXCL8
CXCL8	C-X-C Motif Chemokine Ligand 8	Protein Coding	40	GC04P073740	32.1486	https://www.genecards.org/cgi-bin/carddisp.pl?gene=CXCL8							DLEC1
DLEC1	DLEC1 Cilia And Flagella Associated Protein	Protein Coding	37	GC03P038038	32.0987	https://www.genecards.org/cgi-bin/carddisp.pl?gene=DLEC1							CDKN3
CDKN3	Cyclin Dependent Kinase Inhibitor 3	Protein Coding	42	GC14P054398	32.0746	https://www.genecards.org/cgi-bin/carddisp.pl?gene=CDKN3							UCA1
UCA1	Urothelial Cancer Associated 1	RNA Gene	22	GC19P015828	31.9533	https://www.genecards.org/cgi-bin/carddisp.pl?gene=UCA1							PPP2R1B
PPP2R1B	Protein Phosphatase 2 Scaffold Subunit Abeta	Protein Coding	47	GC11M111695	31.9287	https://www.genecards.org/cgi-bin/carddisp.pl?gene=PPP2R1B							MITF
MITF	Melanocyte Inducing Transcription Factor	Protein Coding	48	GC03P069788	31.9039	https://www.genecards.org/cgi-bin/carddisp.pl?gene=MITF							HMMR
HMMR	Hyaluronan Mediated Motility Receptor	Protein Coding	42	GC05P163480	31.8874	https://www.genecards.org/cgi-bin/carddisp.pl?gene=HMMR							ZFHX3
ZFHX3	Zinc Finger Homeobox 3	Protein Coding	41	GC16M072782	31.8194	https://www.genecards.org/cgi-bin/carddisp.pl?gene=ZFHX3							LCP1
LCP1	Lymphocyte Cytosolic Protein 1	Protein Coding	42	GC13M046132	31.8108	https://www.genecards.org/cgi-bin/carddisp.pl?gene=LCP1							GREM1
GREM1	Gremlin 1, DAN Family BMP Antagonist	Protein Coding	43	GC15P033371	31.7235	https://www.genecards.org/cgi-bin/carddisp.pl?gene=GREM1							MIR128-2
MIR128-2	MicroRNA 128-2	RNA Gene	20	GC03P035750	31.6548	https://www.genecards.org/cgi-bin/carddisp.pl?gene=MIR128-2							MIR10A
MIR10A	MicroRNA 10a	RNA Gene	22	GC17M048579	31.5776	https://www.genecards.org/cgi-bin/carddisp.pl?gene=MIR10A							SDHC
SDHC	Succinate Dehydrogenase Complex Subunit C	Protein Coding	45	GC01P161314	31.2725	https://www.genecards.org/cgi-bin/carddisp.pl?gene=SDHC							ERBB3
ERBB3	Erb-B2 Receptor Tyrosine Kinase 3	Protein Coding	52	GC12P056469	31.2051	https://www.genecards.org/cgi-bin/carddisp.pl?gene=ERBB3							NFKB1
NFKB1	Nuclear Factor Kappa B Subunit 1	Protein Coding	52	GC04P102501	31.1026	https://www.genecards.org/cgi-bin/carddisp.pl?gene=NFKB1							PLAU
PLAU	Plasminogen Activator, Urokinase	Protein Coding	51	GC10P073909	31.0409	https://www.genecards.org/cgi-bin/carddisp.pl?gene=PLAU							PLK2
PLK2	Polo Like Kinase 2	Protein Coding	44	GC05M058453	30.9765	https://www.genecards.org/cgi-bin/carddisp.pl?gene=PLK2							GSTM1
GSTM1	Glutathione S-Transferase Mu 1	Protein Coding	42	GC01P109687	30.9465	https://www.genecards.org/cgi-bin/carddisp.pl?gene=GSTM1							MIR22
MIR22	MicroRNA 22	RNA Gene	20	GC17M001713	30.9116	https://www.genecards.org/cgi-bin/carddisp.pl?gene=MIR22							RB1CC1
RB1CC1	RB1 Inducible Coiled-Coil 1	Protein Coding	43	GC08M052622	30.8846	https://www.genecards.org/cgi-bin/carddisp.pl?gene=RB1CC1							CTAG1B
CTAG1B	Cancer/Testis Antigen 1B	Protein Coding	31	GC0XM154617	30.8591	https://www.genecards.org/cgi-bin/carddisp.pl?gene=CTAG1B							POT1
POT1	Protection Of Telomeres 1	Protein Coding	43	GC07M124822	30.84	https://www.genecards.org/cgi-bin/carddisp.pl?gene=POT1							ELAC2
ELAC2	ElaC Ribonuclease Z 2	Protein Coding	43	GC17M012991	30.8307	https://www.genecards.org/cgi-bin/carddisp.pl?gene=ELAC2							CYP17A1
CYP17A1	Cytochrome P450 Family 17 Subfamily A Member 1	Protein Coding	49	GC10M102830	30.7565	https://www.genecards.org/cgi-bin/carddisp.pl?gene=CYP17A1							ABCG2
ABCG2	ATP Binding Cassette Subfamily G Member 2 (Junior Blood Group)	Protein Coding	50	GC04M088090	30.7271	https://www.genecards.org/cgi-bin/carddisp.pl?gene=ABCG2							CASP10
CASP10	Caspase 10	Protein Coding	48	GC02P201182	30.7125	https://www.genecards.org/cgi-bin/carddisp.pl?gene=CASP10							EZH2
EZH2	Enhancer Of Zeste 2 Polycomb Repressive Complex 2 Subunit	Protein Coding	54	GC07M148807	30.6103	https://www.genecards.org/cgi-bin/carddisp.pl?gene=EZH2							MIR137
MIR137	MicroRNA 137	RNA Gene	19	GC01M098046	30.6031	https://www.genecards.org/cgi-bin/carddisp.pl?gene=MIR137							NTHL1
NTHL1	Nth Like DNA Glycosylase 1	Protein Coding	44	GC16M003823	30.588	https://www.genecards.org/cgi-bin/carddisp.pl?gene=NTHL1							MIR122
MIR122	MicroRNA 122	RNA Gene	22	GC18P058451	30.5849	https://www.genecards.org/cgi-bin/carddisp.pl?gene=MIR122							MIR185
MIR185	MicroRNA 185	RNA Gene	22	GC22P020297	30.5519	https://www.genecards.org/cgi-bin/carddisp.pl?gene=MIR185							MGMT
MGMT	O-6-Methylguanine-DNA Methyltransferase	Protein Coding	49	GC10P129467	30.5317	https://www.genecards.org/cgi-bin/carddisp.pl?gene=MGMT							MCM9
MCM9	Minichromosome Maintenance 9 Homologous Recombination Repair Factor	Protein Coding	39	GC06M118813	30.501	https://www.genecards.org/cgi-bin/carddisp.pl?gene=MCM9							MIR98
MIR98	MicroRNA 98	RNA Gene	18	GC0XM053604	30.431	https://www.genecards.org/cgi-bin/carddisp.pl?gene=MIR98							MIR133B
MIR133B	MicroRNA 133b	RNA Gene	22	GC06P052148	30.385	https://www.genecards.org/cgi-bin/carddisp.pl?gene=MIR133B							CEACAM5
CEACAM5	CEA Cell Adhesion Molecule 5	Protein Coding	41	GC19P042039	30.2693	https://www.genecards.org/cgi-bin/carddisp.pl?gene=CEACAM5							MAD1L1
MAD1L1	Mitotic Arrest Deficient 1 Like 1	Protein Coding	46	GC07M001815	30.2292	https://www.genecards.org/cgi-bin/carddisp.pl?gene=MAD1L1							SRD5A2
SRD5A2	Steroid 5 Alpha-Reductase 2	Protein Coding	43	GC02M031522	30.1245	https://www.genecards.org/cgi-bin/carddisp.pl?gene=SRD5A2							AOPEP
AOPEP	Aminopeptidase O (Putative)	Protein Coding	30	GC09P094728	30.115	https://www.genecards.org/cgi-bin/carddisp.pl?gene=AOPEP							TYMS
TYMS	Thymidylate Synthetase	Protein Coding	47	GC18P000657	30.1073	https://www.genecards.org/cgi-bin/carddisp.pl?gene=TYMS							ABL1
ABL1	ABL Proto-Oncogene 1, Non-Receptor Tyrosine Kinase	Protein Coding	52	GC09P130713	30.0212	https://www.genecards.org/cgi-bin/carddisp.pl?gene=ABL1							MIR128-1
MIR128-1	MicroRNA 128-1	RNA Gene	20	GC02P135665	30.0055	https://www.genecards.org/cgi-bin/carddisp.pl?gene=MIR128-1							RAF1
RAF1	Raf-1 Proto-Oncogene, Serine/Threonine Kinase	Protein Coding	54	GC03M012583	29.995	https://www.genecards.org/cgi-bin/carddisp.pl?gene=RAF1							NTRK1
NTRK1	Neurotrophic Receptor Tyrosine Kinase 1	Protein Coding	49	GC01P156815	29.984	https://www.genecards.org/cgi-bin/carddisp.pl?gene=NTRK1							IGFBP3
IGFBP3	Insulin Like Growth Factor Binding Protein 3	Protein Coding	44	GC07M045912	29.9758	https://www.genecards.org/cgi-bin/carddisp.pl?gene=IGFBP3							RBBP8
RBBP8	RB Binding Protein 8, Endonuclease	Protein Coding	44	GC18P022798	29.9601	https://www.genecards.org/cgi-bin/carddisp.pl?gene=RBBP8							AKT2
AKT2	AKT Serine/Threonine Kinase 2	Protein Coding	54	GC19M040230	29.9562	https://www.genecards.org/cgi-bin/carddisp.pl?gene=AKT2							SMAD3
SMAD3	SMAD Family Member 3	Protein Coding	49	GC15P067063	29.8374	https://www.genecards.org/cgi-bin/carddisp.pl?gene=SMAD3							GNRH1
GNRH1	Gonadotropin Releasing Hormone 1	Protein Coding	41	GC08M025419	29.8281	https://www.genecards.org/cgi-bin/carddisp.pl?gene=GNRH1							IGF2R
IGF2R	Insulin Like Growth Factor 2 Receptor	Protein Coding	45	GC06P159969	29.8268	https://www.genecards.org/cgi-bin/carddisp.pl?gene=IGF2R							FGF2
FGF2	Fibroblast Growth Factor 2	Protein Coding	47	GC04P122826	29.7929	https://www.genecards.org/cgi-bin/carddisp.pl?gene=FGF2							MIR15B
MIR15B	MicroRNA 15b	RNA Gene	19	GC03P160404	29.7186	https://www.genecards.org/cgi-bin/carddisp.pl?gene=MIR15B							INS
INS	Insulin	Protein Coding	47	GC11M002159	29.6939	https://www.genecards.org/cgi-bin/carddisp.pl?gene=INS							CCAT1
CCAT1	Colon Cancer Associated Transcript 1	RNA Gene	15	GC08M127207	29.628	https://www.genecards.org/cgi-bin/carddisp.pl?gene=CCAT1							TH2LCRR
TH2LCRR	T Helper Type 2 Locus Control Region Associated RNA	RNA Gene	11	GC05M132631	29.524	https://www.genecards.org/cgi-bin/carddisp.pl?gene=TH2LCRR							CCAT2
CCAT2	Colon Cancer Associated Transcript 2	RNA Gene	13	GC08P127400	29.5205	https://www.genecards.org/cgi-bin/carddisp.pl?gene=CCAT2							PARP1
PARP1	Poly(ADP-Ribose) Polymerase 1	Protein Coding	49	GC01M226360	29.3794	https://www.genecards.org/cgi-bin/carddisp.pl?gene=PARP1							PTK2
PTK2	Protein Tyrosine Kinase 2	Protein Coding	47	GC08M140657	29.3249	https://www.genecards.org/cgi-bin/carddisp.pl?gene=PTK2							AIP
AIP	Aryl Hydrocarbon Receptor Interacting Protein	Protein Coding	44	GC11P067468	29.2022	https://www.genecards.org/cgi-bin/carddisp.pl?gene=AIP							SGO2
SGO2	Shugoshin 2	Protein Coding	30	GC02P200511	28.9188	https://www.genecards.org/cgi-bin/carddisp.pl?gene=SGO2							TOP2A
TOP2A	DNA Topoisomerase II Alpha	Protein Coding	51	GC17M040388	28.9174	https://www.genecards.org/cgi-bin/carddisp.pl?gene=TOP2A							VEGFC
VEGFC	Vascular Endothelial Growth Factor C	Protein Coding	47	GC04M176683	28.9166	https://www.genecards.org/cgi-bin/carddisp.pl?gene=VEGFC							MIR9-3
MIR9-3	MicroRNA 9-3	RNA Gene	20	GC15P089363	28.8531	https://www.genecards.org/cgi-bin/carddisp.pl?gene=MIR9-3							MSMB
MSMB	Microseminoprotein Beta	Protein Coding	40	GC10M046033	28.7743	https://www.genecards.org/cgi-bin/carddisp.pl?gene=MSMB							IL2
IL2	Interleukin 2	Protein Coding	44	GC04M122451	28.6797	https://www.genecards.org/cgi-bin/carddisp.pl?gene=IL2							HOTAIR
HOTAIR	HOX Transcript Antisense RNA	RNA Gene	26	GC12M053962	28.6673	https://www.genecards.org/cgi-bin/carddisp.pl?gene=HOTAIR							CASP9
CASP9	Caspase 9	Protein Coding	48	GC01M015491	28.6662	https://www.genecards.org/cgi-bin/carddisp.pl?gene=CASP9							GDF9
GDF9	Growth Differentiation Factor 9	Protein Coding	40	GC05M132861	28.6532	https://www.genecards.org/cgi-bin/carddisp.pl?gene=GDF9							NQO2
NQO2	N-Ribosyldihydronicotinamide:Quinone Reductase 2	Protein Coding	45	GC06P003015	28.5876	https://www.genecards.org/cgi-bin/carddisp.pl?gene=NQO2							MMP14
MMP14	Matrix Metallopeptidase 14	Protein Coding	51	GC14P026861	28.5576	https://www.genecards.org/cgi-bin/carddisp.pl?gene=MMP14							MIR106A
MIR106A	MicroRNA 106a	RNA Gene	19	GC0XM134219	28.5241	https://www.genecards.org/cgi-bin/carddisp.pl?gene=MIR106A							MSLN
MSLN	Mesothelin	Protein Coding	40	GC16P006129	28.5064	https://www.genecards.org/cgi-bin/carddisp.pl?gene=MSLN							MIR215
MIR215	MicroRNA 215	RNA Gene	19	GC01M220117	28.4973	https://www.genecards.org/cgi-bin/carddisp.pl?gene=MIR215							TGFA
TGFA	Transforming Growth Factor Alpha	Protein Coding	45	GC02M070447	28.485	https://www.genecards.org/cgi-bin/carddisp.pl?gene=TGFA							RASSF1
RASSF1	Ras Association Domain Family Member 1	Protein Coding	44	GC03M050329	28.4194	https://www.genecards.org/cgi-bin/carddisp.pl?gene=RASSF1							PDGFRB
PDGFRB	Platelet Derived Growth Factor Receptor Beta	Protein Coding	54	GC05M150113	28.3868	https://www.genecards.org/cgi-bin/carddisp.pl?gene=PDGFRB							LOC100507346
LOC100507346	Uncharacterized LOC100507346	RNA Gene	9	GC09P095463	28.3563	https://www.genecards.org/cgi-bin/carddisp.pl?gene=LOC100507346							CXCL12
CXCL12	C-X-C Motif Chemokine Ligand 12	Protein Coding	45	GC10M044294	28.3238	https://www.genecards.org/cgi-bin/carddisp.pl?gene=CXCL12							RELA
RELA	RELA Proto-Oncogene, NF-KB Subunit	Protein Coding	51	GC11M065653	28.2199	https://www.genecards.org/cgi-bin/carddisp.pl?gene=RELA							KRT20
KRT20	Keratin 20	Protein Coding	41	GC17M040875	28.1291	https://www.genecards.org/cgi-bin/carddisp.pl?gene=KRT20							AFP
AFP	Alpha Fetoprotein	Protein Coding	45	GC04P073431	28.1185	https://www.genecards.org/cgi-bin/carddisp.pl?gene=AFP							TNFSF10
TNFSF10	TNF Superfamily Member 10	Protein Coding	45	GC03M172505	28.0969	https://www.genecards.org/cgi-bin/carddisp.pl?gene=TNFSF10							CYP2A6
CYP2A6	Cytochrome P450 Family 2 Subfamily A Member 6	Protein Coding	48	GC19M040843	28.0709	https://www.genecards.org/cgi-bin/carddisp.pl?gene=CYP2A6							PRKAR1A
PRKAR1A	Protein Kinase CAMP-Dependent Type I Regulatory Subunit Alpha	Protein Coding	51	GC17P068612	28.0442	https://www.genecards.org/cgi-bin/carddisp.pl?gene=PRKAR1A							NQO1
NQO1	NAD(P)H Quinone Dehydrogenase 1	Protein Coding	48	GC16M069706	28.0426	https://www.genecards.org/cgi-bin/carddisp.pl?gene=NQO1							TWIST1
TWIST1	Twist Family BHLH Transcription Factor 1	Protein Coding	46	GC07M019020	28.042	https://www.genecards.org/cgi-bin/carddisp.pl?gene=TWIST1							MALAT1
MALAT1	Metastasis Associated Lung Adenocarcinoma Transcript 1	RNA Gene	23	GC11P066818	28.0167	https://www.genecards.org/cgi-bin/carddisp.pl?gene=MALAT1							CDKN2B
CDKN2B	Cyclin Dependent Kinase Inhibitor 2B	Protein Coding	47	GC09M022002	28.008	https://www.genecards.org/cgi-bin/carddisp.pl?gene=CDKN2B							CDK2
CDK2	Cyclin Dependent Kinase 2	Protein Coding	51	GC12P055966	27.9685	https://www.genecards.org/cgi-bin/carddisp.pl?gene=CDK2							TLR2
TLR2	Toll Like Receptor 2	Protein Coding	50	GC04P153684	27.9572	https://www.genecards.org/cgi-bin/carddisp.pl?gene=TLR2							BCL10
BCL10	BCL10 Immune Signaling Adaptor	Protein Coding	44	GC01M085265	27.9301	https://www.genecards.org/cgi-bin/carddisp.pl?gene=BCL10							MTHFR
MTHFR	Methylenetetrahydrofolate Reductase	Protein Coding	48	GC01M011785	27.929	https://www.genecards.org/cgi-bin/carddisp.pl?gene=MTHFR							MIR30D
MIR30D	MicroRNA 30d	RNA Gene	18	GC08M134804	27.8997	https://www.genecards.org/cgi-bin/carddisp.pl?gene=MIR30D							HPC14
HPC14	Prostate Cancer, Hereditary, 14	Genetic Locus	1	GC11U901301	27.8958	https://www.genecards.org/cgi-bin/carddisp.pl?gene=HPC14							MIR142
MIR142	MicroRNA 142	RNA Gene	20	GC17M058331	27.8588	https://www.genecards.org/cgi-bin/carddisp.pl?gene=MIR142							FRAXA
FRAXA	Fragile Site, Folic Acid Type, Rare, Fra(X)(Q27.3) A (Macroorchidism, Mental Retardation)	Biological Region	6	GC0XP147929	27.8514	https://www.genecards.org/cgi-bin/carddisp.pl?gene=FRAXA							SMARCE1
SMARCE1	SWI/SNF Related, Matrix Associated, Actin Dependent Regulator Of Chromatin, Subfamily E, Member 1	Protein Coding	45	GC17M040624	27.8103	https://www.genecards.org/cgi-bin/carddisp.pl?gene=SMARCE1							FIGLA
FIGLA	Folliculogenesis Specific BHLH Transcription Factor	Protein Coding	36	GC02M070741	27.7965	https://www.genecards.org/cgi-bin/carddisp.pl?gene=FIGLA							CCNE1
CCNE1	Cyclin E1	Protein Coding	48	GC19P029811	27.6414	https://www.genecards.org/cgi-bin/carddisp.pl?gene=CCNE1							RNF43
RNF43	Ring Finger Protein 43	Protein Coding	38	GC17M058352	27.5611	https://www.genecards.org/cgi-bin/carddisp.pl?gene=RNF43							XIAP
XIAP	X-Linked Inhibitor Of Apoptosis	Protein Coding	49	GC0XP123859	27.5351	https://www.genecards.org/cgi-bin/carddisp.pl?gene=XIAP							FHIT
FHIT	Fragile Histidine Triad Diadenosine Triphosphatase	Protein Coding	44	GC03M059747	27.5253	https://www.genecards.org/cgi-bin/carddisp.pl?gene=FHIT							PDGFRL
PDGFRL	Platelet Derived Growth Factor Receptor Like	Protein Coding	42	GC08P017576	27.4992	https://www.genecards.org/cgi-bin/carddisp.pl?gene=PDGFRL							DNMT1
DNMT1	DNA Methyltransferase 1	Protein Coding	51	GC19M010133	27.4984	https://www.genecards.org/cgi-bin/carddisp.pl?gene=DNMT1							KRT19
KRT19	Keratin 19	Protein Coding	45	GC17M041523	27.4867	https://www.genecards.org/cgi-bin/carddisp.pl?gene=KRT19							BNC1
BNC1	Basonuclin 1	Protein Coding	36	GC15M083255	27.484	https://www.genecards.org/cgi-bin/carddisp.pl?gene=BNC1							CCND2
CCND2	Cyclin D2	Protein Coding	48	GC12P013105	27.4149	https://www.genecards.org/cgi-bin/carddisp.pl?gene=CCND2							IDH2
IDH2	Isocitrate Dehydrogenase (NADP(+)) 2	Protein Coding	52	GC15M090083	27.3734	https://www.genecards.org/cgi-bin/carddisp.pl?gene=IDH2							FLT1
FLT1	Fms Related Receptor Tyrosine Kinase 1	Protein Coding	50	GC13M028300	27.3153	https://www.genecards.org/cgi-bin/carddisp.pl?gene=FLT1							XRCC1
XRCC1	X-Ray Repair Cross Complementing 1	Protein Coding	44	GC19M043543	27.3125	https://www.genecards.org/cgi-bin/carddisp.pl?gene=XRCC1							HERC2
HERC2	HECT And RLD Domain Containing E3 Ubiquitin Protein Ligase 2	Protein Coding	44	GC15M028111	27.3108	https://www.genecards.org/cgi-bin/carddisp.pl?gene=HERC2							MIR181A1
MIR181A1	MicroRNA 181a-1	RNA Gene	19	GC01M198860	27.2697	https://www.genecards.org/cgi-bin/carddisp.pl?gene=MIR181A1							GALNT12
GALNT12	Polypeptide N-Acetylgalactosaminyltransferase 12	Protein Coding	41	GC09P098807	27.264	https://www.genecards.org/cgi-bin/carddisp.pl?gene=GALNT12							MAPK3
MAPK3	Mitogen-Activated Protein Kinase 3	Protein Coding	48	GC16M031685	27.2394	https://www.genecards.org/cgi-bin/carddisp.pl?gene=MAPK3							NFKBIA
NFKBIA	NFKB Inhibitor Alpha	Protein Coding	50	GC14M035401	27.2219	https://www.genecards.org/cgi-bin/carddisp.pl?gene=NFKBIA							ABCC1
ABCC1	ATP Binding Cassette Subfamily C Member 1	Protein Coding	49	GC16P015949	27.2126	https://www.genecards.org/cgi-bin/carddisp.pl?gene=ABCC1							FN1
FN1	Fibronectin 1	Protein Coding	50	GC02M215360	27.1737	https://www.genecards.org/cgi-bin/carddisp.pl?gene=FN1							CDK1
CDK1	Cyclin Dependent Kinase 1	Protein Coding	45	GC10P060772	27.1347	https://www.genecards.org/cgi-bin/carddisp.pl?gene=CDK1							MIR23A
MIR23A	MicroRNA 23a	RNA Gene	21	GC19M014150	27.1276	https://www.genecards.org/cgi-bin/carddisp.pl?gene=MIR23A							MIR342
MIR342	MicroRNA 342	RNA Gene	19	GC14P100109	27.1253	https://www.genecards.org/cgi-bin/carddisp.pl?gene=MIR342							MKI67
MKI67	Marker Of Proliferation Ki-67	Protein Coding	44	GC10M128096	27.0648	https://www.genecards.org/cgi-bin/carddisp.pl?gene=MKI67							MIR502
MIR502	MicroRNA 502	RNA Gene	16	GC0XP050014	27.0506	https://www.genecards.org/cgi-bin/carddisp.pl?gene=MIR502							HGF
HGF	Hepatocyte Growth Factor	Protein Coding	51	GC07M081699	27.0352	https://www.genecards.org/cgi-bin/carddisp.pl?gene=HGF							MIR520C
MIR520C	MicroRNA 520c	RNA Gene	18	GC19P056821	27.0287	https://www.genecards.org/cgi-bin/carddisp.pl?gene=MIR520C							TGFBR1
TGFBR1	Transforming Growth Factor Beta Receptor 1	Protein Coding	52	GC09P099104	27.0081	https://www.genecards.org/cgi-bin/carddisp.pl?gene=TGFBR1							CDK6
CDK6	Cyclin Dependent Kinase 6	Protein Coding	53	GC07M092604	26.9419	https://www.genecards.org/cgi-bin/carddisp.pl?gene=CDK6							MIR372
MIR372	MicroRNA 372	RNA Gene	16	GC19P056829	26.9072	https://www.genecards.org/cgi-bin/carddisp.pl?gene=MIR372							CSF3
CSF3	Colony Stimulating Factor 3	Protein Coding	39	GC17P040015	26.7824	https://www.genecards.org/cgi-bin/carddisp.pl?gene=CSF3							RHOA
RHOA	Ras Homolog Family Member A	Protein Coding	47	GC03M049359	26.7576	https://www.genecards.org/cgi-bin/carddisp.pl?gene=RHOA							SPP1
SPP1	Secreted Phosphoprotein 1	Protein Coding	45	GC04P087975	26.7101	https://www.genecards.org/cgi-bin/carddisp.pl?gene=SPP1							MMP7
MMP7	Matrix Metallopeptidase 7	Protein Coding	48	GC11M102425	26.6931	https://www.genecards.org/cgi-bin/carddisp.pl?gene=MMP7							E2F1
E2F1	E2F Transcription Factor 1	Protein Coding	44	GC20M033675	26.6784	https://www.genecards.org/cgi-bin/carddisp.pl?gene=E2F1							FGFR1
FGFR1	Fibroblast Growth Factor Receptor 1	Protein Coding	54	GC08M038400	26.6055	https://www.genecards.org/cgi-bin/carddisp.pl?gene=FGFR1							CAV1
CAV1	Caveolin 1	Protein Coding	48	GC07P116524	26.5757	https://www.genecards.org/cgi-bin/carddisp.pl?gene=CAV1							CYP1A1
CYP1A1	Cytochrome P450 Family 1 Subfamily A Member 1	Protein Coding	47	GC15M074719	26.5633	https://www.genecards.org/cgi-bin/carddisp.pl?gene=CYP1A1							MIR26A1
MIR26A1	MicroRNA 26a-1	RNA Gene	21	GC03P037969	26.555	https://www.genecards.org/cgi-bin/carddisp.pl?gene=MIR26A1							MIR197
MIR197	MicroRNA 197	RNA Gene	19	GC01P109549	26.5188	https://www.genecards.org/cgi-bin/carddisp.pl?gene=MIR197							THBS1
THBS1	Thrombospondin 1	Protein Coding	44	GC15P039581	26.4936	https://www.genecards.org/cgi-bin/carddisp.pl?gene=THBS1							MMP1
MMP1	Matrix Metallopeptidase 1	Protein Coding	51	GC11M102810	26.4737	https://www.genecards.org/cgi-bin/carddisp.pl?gene=MMP1							ETV6
ETV6	ETS Variant Transcription Factor 6	Protein Coding	47	GC12P011649	26.4717	https://www.genecards.org/cgi-bin/carddisp.pl?gene=ETV6							VIM
VIM	Vimentin	Protein Coding	50	GC10P017227	26.4517	https://www.genecards.org/cgi-bin/carddisp.pl?gene=VIM							PDGFB
PDGFB	Platelet Derived Growth Factor Subunit B	Protein Coding	49	GC22M050295	26.3586	https://www.genecards.org/cgi-bin/carddisp.pl?gene=PDGFB							MAPK8
MAPK8	Mitogen-Activated Protein Kinase 8	Protein Coding	50	GC10P048306	26.3496	https://www.genecards.org/cgi-bin/carddisp.pl?gene=MAPK8							CTNNA2
CTNNA2	Catenin Alpha 2	Protein Coding	43	GC02P079185	26.3444	https://www.genecards.org/cgi-bin/carddisp.pl?gene=CTNNA2							PVT1
PVT1	Pvt1 Oncogene	RNA Gene	25	GC08P127827	26.3194	https://www.genecards.org/cgi-bin/carddisp.pl?gene=PVT1							TYMP
TYMP	Thymidine Phosphorylase	Protein Coding	46	GC22M050525	26.2742	https://www.genecards.org/cgi-bin/carddisp.pl?gene=TYMP							MT-CO1
MT-CO1	Mitochondrially Encoded Cytochrome C Oxidase I	Protein Coding	34	GCMTP005906	26.2244	https://www.genecards.org/cgi-bin/carddisp.pl?gene=MT-CO1							MIR661
MIR661	MicroRNA 661	RNA Gene	18	GC08M143945	26.2205	https://www.genecards.org/cgi-bin/carddisp.pl?gene=MIR661							CYCS
CYCS	Cytochrome C, Somatic	Protein Coding	48	GC07M025118	26.2053	https://www.genecards.org/cgi-bin/carddisp.pl?gene=CYCS							EIF2B2
EIF2B2	Eukaryotic Translation Initiation Factor 2B Subunit Beta	Protein Coding	45	GC14P075002	26.2027	https://www.genecards.org/cgi-bin/carddisp.pl?gene=EIF2B2							LOC111589215
LOC111589215	BRCA1 Promoter Region	Biological Region	1	GC17P045172	26.1909	https://www.genecards.org/cgi-bin/carddisp.pl?gene=LOC111589215							ITGB1
ITGB1	Integrin Subunit Beta 1	Protein Coding	50	GC10M032892	26.1696	https://www.genecards.org/cgi-bin/carddisp.pl?gene=ITGB1							RABL3
RABL3	RAB, Member Of RAS Oncogene Family Like 3	Protein Coding	34	GC03M120686	26.1576	https://www.genecards.org/cgi-bin/carddisp.pl?gene=RABL3							SP1
SP1	Sp1 Transcription Factor	Protein Coding	44	GC12P053380	26.0523	https://www.genecards.org/cgi-bin/carddisp.pl?gene=SP1							HSPB1
HSPB1	Heat Shock Protein Family B (Small) Member 1	Protein Coding	51	GC07P076302	25.8659	https://www.genecards.org/cgi-bin/carddisp.pl?gene=HSPB1							RPS6KB1
RPS6KB1	Ribosomal Protein S6 Kinase B1	Protein Coding	49	GC17P059893	25.8311	https://www.genecards.org/cgi-bin/carddisp.pl?gene=RPS6KB1							NCOA3
NCOA3	Nuclear Receptor Coactivator 3	Protein Coding	46	GC20P047501	25.7902	https://www.genecards.org/cgi-bin/carddisp.pl?gene=NCOA3							FOS
FOS	Fos Proto-Oncogene, AP-1 Transcription Factor Subunit	Protein Coding	50	GC14P075278	25.7865	https://www.genecards.org/cgi-bin/carddisp.pl?gene=FOS							DNMT3A
DNMT3A	DNA Methyltransferase 3 Alpha	Protein Coding	51	GC02M025228	25.7835	https://www.genecards.org/cgi-bin/carddisp.pl?gene=DNMT3A							AKT3
AKT3	AKT Serine/Threonine Kinase 3	Protein Coding	53	GC01M243488	25.7385	https://www.genecards.org/cgi-bin/carddisp.pl?gene=AKT3							PROM1
PROM1	Prominin 1	Protein Coding	44	GC04M015965	25.721	https://www.genecards.org/cgi-bin/carddisp.pl?gene=PROM1							CCNA2
CCNA2	Cyclin A2	Protein Coding	44	GC04M121816	25.654	https://www.genecards.org/cgi-bin/carddisp.pl?gene=CCNA2							EHBP1
EHBP1	EH Domain Binding Protein 1	Protein Coding	38	GC02P062673	25.6441	https://www.genecards.org/cgi-bin/carddisp.pl?gene=EHBP1							MCL1
MCL1	MCL1 Apoptosis Regulator, BCL2 Family Member	Protein Coding	47	GC01M150561	25.6245	https://www.genecards.org/cgi-bin/carddisp.pl?gene=MCL1							MRPS22
MRPS22	Mitochondrial Ribosomal Protein S22	Protein Coding	41	GC03P139005	25.5924	https://www.genecards.org/cgi-bin/carddisp.pl?gene=MRPS22							SLC2A1
SLC2A1	Solute Carrier Family 2 Member 1	Protein Coding	52	GC01M042925	25.5606	https://www.genecards.org/cgi-bin/carddisp.pl?gene=SLC2A1							PLA2G2A
PLA2G2A	Phospholipase A2 Group IIA	Protein Coding	47	GC01M019975	25.5152	https://www.genecards.org/cgi-bin/carddisp.pl?gene=PLA2G2A							POLR1C
POLR1C	RNA Polymerase I And III Subunit C	Protein Coding	43	GC06P058522	25.5126	https://www.genecards.org/cgi-bin/carddisp.pl?gene=POLR1C							ZEB1
ZEB1	Zinc Finger E-Box Binding Homeobox 1	Protein Coding	48	GC10P031318	25.5038	https://www.genecards.org/cgi-bin/carddisp.pl?gene=ZEB1							MIR199A1
MIR199A1	MicroRNA 199a-1	RNA Gene	19	GC19M010817	25.5011	https://www.genecards.org/cgi-bin/carddisp.pl?gene=MIR199A1							RAD54B
RAD54B	RAD54 Homolog B	Protein Coding	43	GC08M094371	25.4825	https://www.genecards.org/cgi-bin/carddisp.pl?gene=RAD54B							SRY
SRY	Sex Determining Region Y	Protein Coding	36	GC0YM002698	25.4674	https://www.genecards.org/cgi-bin/carddisp.pl?gene=SRY							POU5F1
POU5F1	POU Class 5 Homeobox 1	Protein Coding	46	GC06M049067	25.3693	https://www.genecards.org/cgi-bin/carddisp.pl?gene=POU5F1							CHEK1
CHEK1	Checkpoint Kinase 1	Protein Coding	50	GC11P125625	25.3689	https://www.genecards.org/cgi-bin/carddisp.pl?gene=CHEK1							MIR510
MIR510	MicroRNA 510	RNA Gene	14	GC0XM147272	25.3245	https://www.genecards.org/cgi-bin/carddisp.pl?gene=MIR510							MAX
MAX	MYC Associated Factor X	Protein Coding	47	GC14M065009	25.2785	https://www.genecards.org/cgi-bin/carddisp.pl?gene=MAX							PLAUR
PLAUR	Plasminogen Activator, Urokinase Receptor	Protein Coding	44	GC19M043646	25.2705	https://www.genecards.org/cgi-bin/carddisp.pl?gene=PLAUR							HFE
HFE	Homeostatic Iron Regulator	Protein Coding	43	GC06P026087	25.2279	https://www.genecards.org/cgi-bin/carddisp.pl?gene=HFE							NF2
NF2	Neurofibromin 2	Protein Coding	48	GC22P029603	25.1674	https://www.genecards.org/cgi-bin/carddisp.pl?gene=NF2							CDKN2B-AS1
CDKN2B-AS1	CDKN2B Antisense RNA 1	RNA Gene	22	GC09P021994	25.1309	https://www.genecards.org/cgi-bin/carddisp.pl?gene=CDKN2B-AS1							MIR9-1
MIR9-1	MicroRNA 9-1	RNA Gene	21	GC01M156420	25.13	https://www.genecards.org/cgi-bin/carddisp.pl?gene=MIR9-1							FANCD2
FANCD2	FA Complementation Group D2	Protein Coding	47	GC03P010026	25.1142	https://www.genecards.org/cgi-bin/carddisp.pl?gene=FANCD2							SNAI2
SNAI2	Snail Family Transcriptional Repressor 2	Protein Coding	44	GC08M048917	25.0879	https://www.genecards.org/cgi-bin/carddisp.pl?gene=SNAI2							MEG3
MEG3	Maternally Expressed 3	RNA Gene	30	GC14P106791	24.9994	https://www.genecards.org/cgi-bin/carddisp.pl?gene=MEG3							ERCC4
ERCC4	ERCC Excision Repair 4, Endonuclease Catalytic Subunit	Protein Coding	45	GC16P013920	24.9418	https://www.genecards.org/cgi-bin/carddisp.pl?gene=ERCC4							INSR
INSR	Insulin Receptor	Protein Coding	53	GC19M007112	24.9392	https://www.genecards.org/cgi-bin/carddisp.pl?gene=INSR							MIR30A
MIR30A	MicroRNA 30a	RNA Gene	20	GC06M071403	24.8876	https://www.genecards.org/cgi-bin/carddisp.pl?gene=MIR30A							DPH1
DPH1	Diphthamide Biosynthesis 1	Protein Coding	40	GC17P002030	24.8676	https://www.genecards.org/cgi-bin/carddisp.pl?gene=DPH1							MAPK14
MAPK14	Mitogen-Activated Protein Kinase 14	Protein Coding	51	GC06P058451	24.8563	https://www.genecards.org/cgi-bin/carddisp.pl?gene=MAPK14							ERBB4
ERBB4	Erb-B2 Receptor Tyrosine Kinase 4	Protein Coding	54	GC02M211375	24.8308	https://www.genecards.org/cgi-bin/carddisp.pl?gene=ERBB4							TH2-LCR
TH2-LCR	Th2 Cytokine Locus Control Region	Biological Region	2	GC05P132629	24.8163	https://www.genecards.org/cgi-bin/carddisp.pl?gene=TH2-LCR							TOP1
TOP1	DNA Topoisomerase I	Protein Coding	48	GC20P041028	24.8111	https://www.genecards.org/cgi-bin/carddisp.pl?gene=TOP1							INHA
INHA	Inhibin Subunit Alpha	Protein Coding	43	GC02P219569	24.8067	https://www.genecards.org/cgi-bin/carddisp.pl?gene=INHA							KLK3
KLK3	Kallikrein Related Peptidase 3	Protein Coding	45	GC19P050854	24.7919	https://www.genecards.org/cgi-bin/carddisp.pl?gene=KLK3							NR0B1
NR0B1	Nuclear Receptor Subfamily 0 Group B Member 1	Protein Coding	47	GC0XM030304	24.7042	https://www.genecards.org/cgi-bin/carddisp.pl?gene=NR0B1							PTPRJ
PTPRJ	Protein Tyrosine Phosphatase Receptor Type J	Protein Coding	47	GC11P048002	24.667	https://www.genecards.org/cgi-bin/carddisp.pl?gene=PTPRJ							PAX8
PAX8	Paired Box 8	Protein Coding	46	GC02M113215	24.6585	https://www.genecards.org/cgi-bin/carddisp.pl?gene=PAX8							CSF2
CSF2	Colony Stimulating Factor 2	Protein Coding	43	GC05P132073	24.6394	https://www.genecards.org/cgi-bin/carddisp.pl?gene=CSF2							SNAI1
SNAI1	Snail Family Transcriptional Repressor 1	Protein Coding	44	GC20P049982	24.6068	https://www.genecards.org/cgi-bin/carddisp.pl?gene=SNAI1							GPC3
GPC3	Glypican 3	Protein Coding	45	GC0XM133535	24.6001	https://www.genecards.org/cgi-bin/carddisp.pl?gene=GPC3							HSP90AA1
HSP90AA1	Heat Shock Protein 90 Alpha Family Class A Member 1	Protein Coding	47	GC14M102080	24.5796	https://www.genecards.org/cgi-bin/carddisp.pl?gene=HSP90AA1							DDB2
DDB2	Damage Specific DNA Binding Protein 2	Protein Coding	47	GC11P047237	24.4724	https://www.genecards.org/cgi-bin/carddisp.pl?gene=DDB2							TIMP1
TIMP1	TIMP Metallopeptidase Inhibitor 1	Protein Coding	44	GC0XP047583	24.366	https://www.genecards.org/cgi-bin/carddisp.pl?gene=TIMP1							BMP6
BMP6	Bone Morphogenetic Protein 6	Protein Coding	43	GC06P007726	24.3299	https://www.genecards.org/cgi-bin/carddisp.pl?gene=BMP6							SMAD2
SMAD2	SMAD Family Member 2	Protein Coding	47	GC18M047809	24.3212	https://www.genecards.org/cgi-bin/carddisp.pl?gene=SMAD2							AREG
AREG	Amphiregulin	Protein Coding	42	GC04P074445	24.2908	https://www.genecards.org/cgi-bin/carddisp.pl?gene=AREG							HDAC1
HDAC1	Histone Deacetylase 1	Protein Coding	49	GC01P032292	24.2759	https://www.genecards.org/cgi-bin/carddisp.pl?gene=HDAC1							TIMP2
TIMP2	TIMP Metallopeptidase Inhibitor 2	Protein Coding	43	GC17M078852	24.2305	https://www.genecards.org/cgi-bin/carddisp.pl?gene=TIMP2							DMD
DMD	Dystrophin	Protein Coding	47	GC0XM031097	24.1895	https://www.genecards.org/cgi-bin/carddisp.pl?gene=DMD							ANXA5
ANXA5	Annexin A5	Protein Coding	45	GC04M121667	24.1506	https://www.genecards.org/cgi-bin/carddisp.pl?gene=ANXA5							ENG
ENG	Endoglin	Protein Coding	45	GC09M127815	24.1448	https://www.genecards.org/cgi-bin/carddisp.pl?gene=ENG							GLI1
GLI1	GLI Family Zinc Finger 1	Protein Coding	47	GC12P057460	24.0934	https://www.genecards.org/cgi-bin/carddisp.pl?gene=GLI1							LEP
LEP	Leptin	Protein Coding	47	GC07P128241	24.0387	https://www.genecards.org/cgi-bin/carddisp.pl?gene=LEP							PRKCA
PRKCA	Protein Kinase C Alpha	Protein Coding	51	GC17P066302	23.9666	https://www.genecards.org/cgi-bin/carddisp.pl?gene=PRKCA							TIMP3
TIMP3	TIMP Metallopeptidase Inhibitor 3	Protein Coding	45	GC22P032800	23.9492	https://www.genecards.org/cgi-bin/carddisp.pl?gene=TIMP3							NME1
NME1	NME/NM23 Nucleoside Diphosphate Kinase 1	Protein Coding	46	GC17P051154	23.901	https://www.genecards.org/cgi-bin/carddisp.pl?gene=NME1							PIK3CG
PIK3CG	Phosphatidylinositol-4,5-Bisphosphate 3-Kinase Catalytic Subunit Gamma	Protein Coding	48	GC07P106865	23.8969	https://www.genecards.org/cgi-bin/carddisp.pl?gene=PIK3CG							PLK1
PLK1	Polo Like Kinase 1	Protein Coding	50	GC16P023988	23.8805	https://www.genecards.org/cgi-bin/carddisp.pl?gene=PLK1							CTLA4
CTLA4	Cytotoxic T-Lymphocyte Associated Protein 4	Protein Coding	45	GC02P203867	23.8688	https://www.genecards.org/cgi-bin/carddisp.pl?gene=CTLA4							PTPN12
PTPN12	Protein Tyrosine Phosphatase Non-Receptor Type 12	Protein Coding	47	GC07P077537	23.8527	https://www.genecards.org/cgi-bin/carddisp.pl?gene=PTPN12							MCM8
MCM8	Minichromosome Maintenance 8 Homologous Recombination Repair Factor	Protein Coding	40	GC20P005995	23.8499	https://www.genecards.org/cgi-bin/carddisp.pl?gene=MCM8							TGFB2
TGFB2	Transforming Growth Factor Beta 2	Protein Coding	50	GC01P218345	23.8386	https://www.genecards.org/cgi-bin/carddisp.pl?gene=TGFB2							SPINK1
SPINK1	Serine Peptidase Inhibitor Kazal Type 1	Protein Coding	43	GC05M147825	23.7782	https://www.genecards.org/cgi-bin/carddisp.pl?gene=SPINK1							WFDC2
WFDC2	WAP Four-Disulfide Core Domain 2	Protein Coding	37	GC20P045469	23.7265	https://www.genecards.org/cgi-bin/carddisp.pl?gene=WFDC2							LZTS1
LZTS1	Leucine Zipper Tumor Suppressor 1	Protein Coding	38	GC08M020246	23.6744	https://www.genecards.org/cgi-bin/carddisp.pl?gene=LZTS1							H2AC18
H2AC18	H2A Clustered Histone 18	Protein Coding	27	GC01M150202	23.6186	https://www.genecards.org/cgi-bin/carddisp.pl?gene=H2AC18							DNMT3B
DNMT3B	DNA Methyltransferase 3 Beta	Protein Coding	51	GC20P032762	23.6049	https://www.genecards.org/cgi-bin/carddisp.pl?gene=DNMT3B							MYCN
MYCN	MYCN Proto-Oncogene, BHLH Transcription Factor	Protein Coding	46	GC02P015949	23.587	https://www.genecards.org/cgi-bin/carddisp.pl?gene=MYCN							PCNA
PCNA	Proliferating Cell Nuclear Antigen	Protein Coding	51	GC20M005114	23.5627	https://www.genecards.org/cgi-bin/carddisp.pl?gene=PCNA							IFNG
IFNG	Interferon Gamma	Protein Coding	47	GC12M068154	23.5348	https://www.genecards.org/cgi-bin/carddisp.pl?gene=IFNG							SETD2
SETD2	SET Domain Containing 2, Histone Lysine Methyltransferase	Protein Coding	47	GC03M047033	23.4954	https://www.genecards.org/cgi-bin/carddisp.pl?gene=SETD2							HSPA5
HSPA5	Heat Shock Protein Family A (Hsp70) Member 5	Protein Coding	47	GC09M125234	23.4393	https://www.genecards.org/cgi-bin/carddisp.pl?gene=HSPA5							MAP3K6
MAP3K6	Mitogen-Activated Protein Kinase Kinase Kinase 6	Protein Coding	44	GC01M027354	23.4208	https://www.genecards.org/cgi-bin/carddisp.pl?gene=MAP3K6							SERPINB5
SERPINB5	Serpin Family B Member 5	Protein Coding	43	GC18P063476	23.3996	https://www.genecards.org/cgi-bin/carddisp.pl?gene=SERPINB5							MIR191
MIR191	MicroRNA 191	RNA Gene	21	GC03M049511	23.3791	https://www.genecards.org/cgi-bin/carddisp.pl?gene=MIR191							MIR196B
MIR196B	MicroRNA 196b	RNA Gene	20	GC07M027366	23.3323	https://www.genecards.org/cgi-bin/carddisp.pl?gene=MIR196B							TERC
TERC	Telomerase RNA Component	RNA Gene	29	GC03M169765	23.3087	https://www.genecards.org/cgi-bin/carddisp.pl?gene=TERC							GPER1
GPER1	G Protein-Coupled Estrogen Receptor 1	Protein Coding	37	GC07P001424	23.2927	https://www.genecards.org/cgi-bin/carddisp.pl?gene=GPER1							RUNX1
RUNX1	RUNX Family Transcription Factor 1	Protein Coding	48	GC21M034787	23.1885	https://www.genecards.org/cgi-bin/carddisp.pl?gene=RUNX1							ENO2
ENO2	Enolase 2	Protein Coding	47	GC12P006913	23.1654	https://www.genecards.org/cgi-bin/carddisp.pl?gene=ENO2							DHFR
DHFR	Dihydrofolate Reductase	Protein Coding	48	GC05M080626	23.0459	https://www.genecards.org/cgi-bin/carddisp.pl?gene=DHFR							DIAPH2
DIAPH2	Diaphanous Related Formin 2	Protein Coding	43	GC0XP096684	23.0395	https://www.genecards.org/cgi-bin/carddisp.pl?gene=DIAPH2							GAS5
GAS5	Growth Arrest Specific 5	RNA Gene	23	GC01M173947	22.9906	https://www.genecards.org/cgi-bin/carddisp.pl?gene=GAS5							E2F3
E2F3	E2F Transcription Factor 3	Protein Coding	43	GC06P020402	22.9724	https://www.genecards.org/cgi-bin/carddisp.pl?gene=E2F3							MIR181A2
MIR181A2	MicroRNA 181a-2	RNA Gene	20	GC09P124692	22.9465	https://www.genecards.org/cgi-bin/carddisp.pl?gene=MIR181A2							ALB
ALB	Albumin	Protein Coding	49	GC04P073397	22.9053	https://www.genecards.org/cgi-bin/carddisp.pl?gene=ALB							MT-CO2
MT-CO2	Mitochondrially Encoded Cytochrome C Oxidase II	Protein Coding	34	GCMTP007587	22.8598	https://www.genecards.org/cgi-bin/carddisp.pl?gene=MT-CO2							SMO
SMO	Smoothened, Frizzled Class Receptor	Protein Coding	49	GC07P130281	22.8552	https://www.genecards.org/cgi-bin/carddisp.pl?gene=SMO							NUP107
NUP107	Nucleoporin 107	Protein Coding	43	GC12P068686	22.838	https://www.genecards.org/cgi-bin/carddisp.pl?gene=NUP107							PSMC3IP
PSMC3IP	PSMC3 Interacting Protein	Protein Coding	38	GC17M042572	22.7911	https://www.genecards.org/cgi-bin/carddisp.pl?gene=PSMC3IP							CCND3
CCND3	Cyclin D3	Protein Coding	47	GC06M041934	22.7901	https://www.genecards.org/cgi-bin/carddisp.pl?gene=CCND3							CALB2
CALB2	Calbindin 2	Protein Coding	40	GC16P071392	22.7736	https://www.genecards.org/cgi-bin/carddisp.pl?gene=CALB2							AARS2
AARS2	Alanyl-TRNA Synthetase 2, Mitochondrial	Protein Coding	43	GC06M044297	22.7675	https://www.genecards.org/cgi-bin/carddisp.pl?gene=AARS2							MUC4
MUC4	Mucin 4, Cell Surface Associated	Protein Coding	38	GC03M195746	22.7409	https://www.genecards.org/cgi-bin/carddisp.pl?gene=MUC4							RARA
RARA	Retinoic Acid Receptor Alpha	Protein Coding	50	GC17P040309	22.7044	https://www.genecards.org/cgi-bin/carddisp.pl?gene=RARA							CTSD
CTSD	Cathepsin D	Protein Coding	51	GC11M001752	22.7014	https://www.genecards.org/cgi-bin/carddisp.pl?gene=CTSD							ITGB3
ITGB3	Integrin Subunit Beta 3	Protein Coding	50	GC17P047254	22.6891	https://www.genecards.org/cgi-bin/carddisp.pl?gene=ITGB3							CDH2
CDH2	Cadherin 2	Protein Coding	52	GC18M027950	22.6784	https://www.genecards.org/cgi-bin/carddisp.pl?gene=CDH2							CASC2
CASC2	Cancer Susceptibility 2	RNA Gene	25	GC10P118046	22.6703	https://www.genecards.org/cgi-bin/carddisp.pl?gene=CASC2							IGFBP2
IGFBP2	Insulin Like Growth Factor Binding Protein 2	Protein Coding	43	GC02P216632	22.6697	https://www.genecards.org/cgi-bin/carddisp.pl?gene=IGFBP2							BMP4
BMP4	Bone Morphogenetic Protein 4	Protein Coding	48	GC14M053949	22.6629	https://www.genecards.org/cgi-bin/carddisp.pl?gene=BMP4							CDX2
CDX2	Caudal Type Homeobox 2	Protein Coding	43	GC13M027962	22.6554	https://www.genecards.org/cgi-bin/carddisp.pl?gene=CDX2							SHBG
SHBG	Sex Hormone Binding Globulin	Protein Coding	40	GC17P007613	22.6231	https://www.genecards.org/cgi-bin/carddisp.pl?gene=SHBG							YAP1
YAP1	Yes1 Associated Transcriptional Regulator	Protein Coding	48	GC11P102110	22.6196	https://www.genecards.org/cgi-bin/carddisp.pl?gene=YAP1							GJA1
GJA1	Gap Junction Protein Alpha 1	Protein Coding	51	GC06P121436	22.6133	https://www.genecards.org/cgi-bin/carddisp.pl?gene=GJA1							MIR224
MIR224	MicroRNA 224	RNA Gene	18	GC0XM151958	22.5954	https://www.genecards.org/cgi-bin/carddisp.pl?gene=MIR224							MIR424
MIR424	MicroRNA 424	RNA Gene	17	GC0XM134660	22.5759	https://www.genecards.org/cgi-bin/carddisp.pl?gene=MIR424							MIR449A
MIR449A	MicroRNA 449a	RNA Gene	20	GC05M055171	22.5197	https://www.genecards.org/cgi-bin/carddisp.pl?gene=MIR449A							RAD51B
RAD51B	RAD51 Paralog B	Protein Coding	38	GC14P067819	22.4976	https://www.genecards.org/cgi-bin/carddisp.pl?gene=RAD51B							CFLAR
CFLAR	CASP8 And FADD Like Apoptosis Regulator	Protein Coding	45	GC02P201117	22.4839	https://www.genecards.org/cgi-bin/carddisp.pl?gene=CFLAR							ITGAV
ITGAV	Integrin Subunit Alpha V	Protein Coding	47	GC02P186589	22.4808	https://www.genecards.org/cgi-bin/carddisp.pl?gene=ITGAV							OGG1
OGG1	8-Oxoguanine DNA Glycosylase	Protein Coding	45	GC03P009816	22.466	https://www.genecards.org/cgi-bin/carddisp.pl?gene=OGG1							PDCD1
PDCD1	Programmed Cell Death 1	Protein Coding	47	GC02M241849	22.4564	https://www.genecards.org/cgi-bin/carddisp.pl?gene=PDCD1							SOX2
SOX2	SRY-Box Transcription Factor 2	Protein Coding	47	GC03P181711	22.4317	https://www.genecards.org/cgi-bin/carddisp.pl?gene=SOX2							CCR6
CCR6	C-C Motif Chemokine Receptor 6	Protein Coding	45	GC06P167111	22.3943	https://www.genecards.org/cgi-bin/carddisp.pl?gene=CCR6							SERPINA3
SERPINA3	Serpin Family A Member 3	Protein Coding	43	GC14P094612	22.3599	https://www.genecards.org/cgi-bin/carddisp.pl?gene=SERPINA3							PTHLH
PTHLH	Parathyroid Hormone Like Hormone	Protein Coding	45	GC12M027959	22.2882	https://www.genecards.org/cgi-bin/carddisp.pl?gene=PTHLH							NCAM1
NCAM1	Neural Cell Adhesion Molecule 1	Protein Coding	46	GC11P112961	22.2809	https://www.genecards.org/cgi-bin/carddisp.pl?gene=NCAM1							ABCC2
ABCC2	ATP Binding Cassette Subfamily C Member 2	Protein Coding	48	GC10P099782	22.2717	https://www.genecards.org/cgi-bin/carddisp.pl?gene=ABCC2							NRG1
NRG1	Neuregulin 1	Protein Coding	46	GC08P031639	22.251	https://www.genecards.org/cgi-bin/carddisp.pl?gene=NRG1							SKP2
SKP2	S-Phase Kinase Associated Protein 2	Protein Coding	44	GC05P036151	22.2508	https://www.genecards.org/cgi-bin/carddisp.pl?gene=SKP2							XPA
XPA	XPA, DNA Damage Recognition And Repair Factor	Protein Coding	45	GC09M097654	22.2451	https://www.genecards.org/cgi-bin/carddisp.pl?gene=XPA							CD24
CD24	CD24 Molecule	Protein Coding	35	GC06M106969	22.2107	https://www.genecards.org/cgi-bin/carddisp.pl?gene=CD24							LUCAT1
LUCAT1	Lung Cancer Associated Transcript 1	RNA Gene	16	GC05M091054	22.2052	https://www.genecards.org/cgi-bin/carddisp.pl?gene=LUCAT1							ETS1
ETS1	ETS Proto-Oncogene 1, Transcription Factor	Protein Coding	48	GC11M128458	22.1947	https://www.genecards.org/cgi-bin/carddisp.pl?gene=ETS1							EPHA2
EPHA2	EPH Receptor A2	Protein Coding	52	GC01M016124	22.192	https://www.genecards.org/cgi-bin/carddisp.pl?gene=EPHA2							TNFRSF10A
TNFRSF10A	TNF Receptor Superfamily Member 10a	Protein Coding	44	GC08M023190	22.1117	https://www.genecards.org/cgi-bin/carddisp.pl?gene=TNFRSF10A							SYP
SYP	Synaptophysin	Protein Coding	44	GC0XM049187	22.0839	https://www.genecards.org/cgi-bin/carddisp.pl?gene=SYP							SOD2
SOD2	Superoxide Dismutase 2	Protein Coding	50	GC06M159669	22.0743	https://www.genecards.org/cgi-bin/carddisp.pl?gene=SOD2							AMH
AMH	Anti-Mullerian Hormone	Protein Coding	43	GC19P002257	22.0601	https://www.genecards.org/cgi-bin/carddisp.pl?gene=AMH							FAN1
FAN1	FANCD2 And FANCI Associated Nuclease 1	Protein Coding	37	GC15P032347	22.0491	https://www.genecards.org/cgi-bin/carddisp.pl?gene=FAN1							ACVR1B
ACVR1B	Activin A Receptor Type 1B	Protein Coding	47	GC12P051951	21.9871	https://www.genecards.org/cgi-bin/carddisp.pl?gene=ACVR1B							PKHD1
PKHD1	PKHD1 Ciliary IPT Domain Containing Fibrocystin/Polyductin	Protein Coding	37	GC06M051588	21.9848	https://www.genecards.org/cgi-bin/carddisp.pl?gene=PKHD1							CSF1
CSF1	Colony Stimulating Factor 1	Protein Coding	43	GC01P109911	21.962	https://www.genecards.org/cgi-bin/carddisp.pl?gene=CSF1							ING1
ING1	Inhibitor Of Growth Family Member 1	Protein Coding	43	GC13P110712	21.9563	https://www.genecards.org/cgi-bin/carddisp.pl?gene=ING1							SPARC
SPARC	Secreted Protein Acidic And Cysteine Rich	Protein Coding	50	GC05M151661	21.9522	https://www.genecards.org/cgi-bin/carddisp.pl?gene=SPARC							STAT1
STAT1	Signal Transducer And Activator Of Transcription 1	Protein Coding	52	GC02M190908	21.9412	https://www.genecards.org/cgi-bin/carddisp.pl?gene=STAT1							AMER1
AMER1	APC Membrane Recruitment Protein 1	Protein Coding	37	GC0XM064185	21.9295	https://www.genecards.org/cgi-bin/carddisp.pl?gene=AMER1							VDR
VDR	Vitamin D Receptor	Protein Coding	51	GC12M047841	21.876	https://www.genecards.org/cgi-bin/carddisp.pl?gene=VDR							LHCGR
LHCGR	Luteinizing Hormone/Choriogonadotropin Receptor	Protein Coding	47	GC02M048686	21.8643	https://www.genecards.org/cgi-bin/carddisp.pl?gene=LHCGR							EZR
EZR	Ezrin	Protein Coding	45	GC06M158765	21.8289	https://www.genecards.org/cgi-bin/carddisp.pl?gene=EZR							NEAT1
NEAT1	Nuclear Paraspeckle Assembly Transcript 1	RNA Gene	23	GC11P066811	21.7247	https://www.genecards.org/cgi-bin/carddisp.pl?gene=NEAT1							FASN
FASN	Fatty Acid Synthase	Protein Coding	49	GC17M082078	21.7069	https://www.genecards.org/cgi-bin/carddisp.pl?gene=FASN							WRAP53
WRAP53	WD Repeat Containing Antisense To TP53	Protein Coding	41	GC17P009346	21.6914	https://www.genecards.org/cgi-bin/carddisp.pl?gene=WRAP53							CYP1B1
CYP1B1	Cytochrome P450 Family 1 Subfamily B Member 1	Protein Coding	48	GC02M038066	21.6804	https://www.genecards.org/cgi-bin/carddisp.pl?gene=CYP1B1							PRL
PRL	Prolactin	Protein Coding	43	GC06M022287	21.6282	https://www.genecards.org/cgi-bin/carddisp.pl?gene=PRL							ALDH1A1
ALDH1A1	Aldehyde Dehydrogenase 1 Family Member A1	Protein Coding	47	GC09M072900	21.6171	https://www.genecards.org/cgi-bin/carddisp.pl?gene=ALDH1A1							PRKCD
PRKCD	Protein Kinase C Delta	Protein Coding	54	GC03P053156	21.6166	https://www.genecards.org/cgi-bin/carddisp.pl?gene=PRKCD							DPYD
DPYD	Dihydropyrimidine Dehydrogenase	Protein Coding	52	GC01M097015	21.5961	https://www.genecards.org/cgi-bin/carddisp.pl?gene=DPYD							GSTT1
GSTT1	Glutathione S-Transferase Theta 1	Protein Coding	33	GC22Mi00270	21.5508	https://www.genecards.org/cgi-bin/carddisp.pl?gene=GSTT1							MIR181B1
MIR181B1	MicroRNA 181b-1	RNA Gene	20	GC01M198858	21.535	https://www.genecards.org/cgi-bin/carddisp.pl?gene=MIR181B1							LMNA
LMNA	Lamin A/C	Protein Coding	48	GC01P156082	21.5202	https://www.genecards.org/cgi-bin/carddisp.pl?gene=LMNA							BSG
BSG	Basigin (Ok Blood Group)	Protein Coding	43	GC19P000571	21.5021	https://www.genecards.org/cgi-bin/carddisp.pl?gene=BSG							LOC107032825
LOC107032825	Origin Of Replication In 5' Region Of FMR1	Biological Region	2	GC0XP147931	21.4896	https://www.genecards.org/cgi-bin/carddisp.pl?gene=LOC107032825							FBN1
FBN1	Fibrillin 1	Protein Coding	46	GC15M048408	21.4864	https://www.genecards.org/cgi-bin/carddisp.pl?gene=FBN1							ITGA6
ITGA6	Integrin Subunit Alpha 6	Protein Coding	49	GC02P172427	21.4789	https://www.genecards.org/cgi-bin/carddisp.pl?gene=ITGA6							TG
TG	Thyroglobulin	Protein Coding	43	GC08P132866	21.4211	https://www.genecards.org/cgi-bin/carddisp.pl?gene=TG							FSCN1
FSCN1	Fascin Actin-Bundling Protein 1	Protein Coding	43	GC07P005592	21.3909	https://www.genecards.org/cgi-bin/carddisp.pl?gene=FSCN1							EBAG9
EBAG9	Estrogen Receptor Binding Site Associated Antigen 9	Protein Coding	38	GC08P109536	21.3882	https://www.genecards.org/cgi-bin/carddisp.pl?gene=EBAG9							HDAC9
HDAC9	Histone Deacetylase 9	Protein Coding	47	GC07P018086	21.326	https://www.genecards.org/cgi-bin/carddisp.pl?gene=HDAC9							MIR193A
MIR193A	MicroRNA 193a	RNA Gene	18	GC17P031559	21.3254	https://www.genecards.org/cgi-bin/carddisp.pl?gene=MIR193A							HFM1
HFM1	Helicase For Meiosis 1	Protein Coding	40	GC01M091260	21.3178	https://www.genecards.org/cgi-bin/carddisp.pl?gene=HFM1							HERPUD1
HERPUD1	Homocysteine Inducible ER Protein With Ubiquitin Like Domain 1	Protein Coding	40	GC16P056931	21.2866	https://www.genecards.org/cgi-bin/carddisp.pl?gene=HERPUD1							CLU
CLU	Clusterin	Protein Coding	45	GC08M027596	21.2732	https://www.genecards.org/cgi-bin/carddisp.pl?gene=CLU							GPR68
GPR68	G Protein-Coupled Receptor 68	Protein Coding	43	GC14M091232	21.2481	https://www.genecards.org/cgi-bin/carddisp.pl?gene=GPR68							GAPDH
GAPDH	Glyceraldehyde-3-Phosphate Dehydrogenase	Protein Coding	47	GC12P013162	21.2412	https://www.genecards.org/cgi-bin/carddisp.pl?gene=GAPDH							LNCOC1
LNCOC1	LncRNA Associated With Ovarian Cancer 1	RNA Gene	11	GC08M142688	21.2397	https://www.genecards.org/cgi-bin/carddisp.pl?gene=LNCOC1							JAK1
JAK1	Janus Kinase 1	Protein Coding	53	GC01M064833	21.2245	https://www.genecards.org/cgi-bin/carddisp.pl?gene=JAK1							MIR139
MIR139	MicroRNA 139	RNA Gene	20	GC11M072615	21.2089	https://www.genecards.org/cgi-bin/carddisp.pl?gene=MIR139							VEGFD
VEGFD	Vascular Endothelial Growth Factor D	Protein Coding	33	GC0XM015345	21.2034	https://www.genecards.org/cgi-bin/carddisp.pl?gene=VEGFD							GADD45A
GADD45A	Growth Arrest And DNA Damage Inducible Alpha	Protein Coding	44	GC01P067685	21.2025	https://www.genecards.org/cgi-bin/carddisp.pl?gene=GADD45A							LOC106721785
LOC106721785	BRCA2 Promoter/Silencer Region	Biological Region	1	GC13P032314	21.1968	https://www.genecards.org/cgi-bin/carddisp.pl?gene=LOC106721785							IFI27
IFI27	Interferon Alpha Inducible Protein 27	Protein Coding	38	GC14P094104	21.1695	https://www.genecards.org/cgi-bin/carddisp.pl?gene=IFI27							MAP2K4
MAP2K4	Mitogen-Activated Protein Kinase Kinase 4	Protein Coding	47	GC17P012020	21.119	https://www.genecards.org/cgi-bin/carddisp.pl?gene=MAP2K4							PLCG1
PLCG1	Phospholipase C Gamma 1	Protein Coding	48	GC20P041136	21.0818	https://www.genecards.org/cgi-bin/carddisp.pl?gene=PLCG1							TUG1
TUG1	Taurine Up-Regulated 1	RNA Gene	24	GC22P030969	21.0643	https://www.genecards.org/cgi-bin/carddisp.pl?gene=TUG1							WRN
WRN	WRN RecQ Like Helicase	Protein Coding	45	GC08P031033	21.0431	https://www.genecards.org/cgi-bin/carddisp.pl?gene=WRN							CTSB
CTSB	Cathepsin B	Protein Coding	51	GC08M011842	21.0308	https://www.genecards.org/cgi-bin/carddisp.pl?gene=CTSB							PRLR
PRLR	Prolactin Receptor	Protein Coding	47	GC05M035048	20.9801	https://www.genecards.org/cgi-bin/carddisp.pl?gene=PRLR							CCNG1
CCNG1	Cyclin G1	Protein Coding	42	GC05P163438	20.9645	https://www.genecards.org/cgi-bin/carddisp.pl?gene=CCNG1							CCL2
CCL2	C-C Motif Chemokine Ligand 2	Protein Coding	48	GC17P034255	20.9593	https://www.genecards.org/cgi-bin/carddisp.pl?gene=CCL2							PCAT1
PCAT1	Prostate Cancer Associated Transcript 1	RNA Gene	18	GC08P126553	20.953	https://www.genecards.org/cgi-bin/carddisp.pl?gene=PCAT1							NRP1
NRP1	Neuropilin 1	Protein Coding	46	GC10M033177	20.877	https://www.genecards.org/cgi-bin/carddisp.pl?gene=NRP1							CASP7
CASP7	Caspase 7	Protein Coding	50	GC10P113679	20.8501	https://www.genecards.org/cgi-bin/carddisp.pl?gene=CASP7							OVCA2
OVCA2	OVCA2 Serine Hydrolase Domain Containing	Protein Coding	33	GC17P002041	20.8186	https://www.genecards.org/cgi-bin/carddisp.pl?gene=OVCA2							CSF1R
CSF1R	Colony Stimulating Factor 1 Receptor	Protein Coding	51	GC05M150053	20.8115	https://www.genecards.org/cgi-bin/carddisp.pl?gene=CSF1R							OCIAD1
OCIAD1	OCIA Domain Containing 1	Protein Coding	35	GC04P048805	20.7954	https://www.genecards.org/cgi-bin/carddisp.pl?gene=OCIAD1							FOXO3
FOXO3	Forkhead Box O3	Protein Coding	44	GC06P108559	20.7684	https://www.genecards.org/cgi-bin/carddisp.pl?gene=FOXO3							OVAAL
OVAAL	Ovarian Adenocarcinoma Amplified Long Non-Coding RNA	RNA Gene	15	GC01P180509	20.7361	https://www.genecards.org/cgi-bin/carddisp.pl?gene=OVAAL							MTA1
MTA1	Metastasis Associated 1	Protein Coding	43	GC14P105419	20.7229	https://www.genecards.org/cgi-bin/carddisp.pl?gene=MTA1							FLT4
FLT4	Fms Related Receptor Tyrosine Kinase 4	Protein Coding	51	GC05M180607	20.701	https://www.genecards.org/cgi-bin/carddisp.pl?gene=FLT4							CLDN7
CLDN7	Claudin 7	Protein Coding	41	GC17M007259	20.6803	https://www.genecards.org/cgi-bin/carddisp.pl?gene=CLDN7							CCNB1
CCNB1	Cyclin B1	Protein Coding	46	GC05P069167	20.6772	https://www.genecards.org/cgi-bin/carddisp.pl?gene=CCNB1							XIST
XIST	X Inactive Specific Transcript	RNA Gene	25	GC0XM073820	20.6712	https://www.genecards.org/cgi-bin/carddisp.pl?gene=XIST							EDNRA
EDNRA	Endothelin Receptor Type A	Protein Coding	50	GC04P147480	20.6658	https://www.genecards.org/cgi-bin/carddisp.pl?gene=EDNRA							ST14
ST14	ST14 Transmembrane Serine Protease Matriptase	Protein Coding	47	GC11P130159	20.6473	https://www.genecards.org/cgi-bin/carddisp.pl?gene=ST14							CD34
CD34	CD34 Molecule	Protein Coding	43	GC01M207880	20.6413	https://www.genecards.org/cgi-bin/carddisp.pl?gene=CD34							CDKN2C
CDKN2C	Cyclin Dependent Kinase Inhibitor 2C	Protein Coding	45	GC01P050960	20.6157	https://www.genecards.org/cgi-bin/carddisp.pl?gene=CDKN2C							FOXE1
FOXE1	Forkhead Box E1	Protein Coding	43	GC09P097853	20.5866	https://www.genecards.org/cgi-bin/carddisp.pl?gene=FOXE1							HSPA4
HSPA4	Heat Shock Protein Family A (Hsp70) Member 4	Protein Coding	42	GC05P133051	20.5466	https://www.genecards.org/cgi-bin/carddisp.pl?gene=HSPA4							PCA3
PCA3	Prostate Cancer Associated 3	RNA Gene	22	GC09P076691	20.5297	https://www.genecards.org/cgi-bin/carddisp.pl?gene=PCA3							CTAG2
CTAG2	Cancer/Testis Antigen 2	Protein Coding	34	GC0XM154651	20.5059	https://www.genecards.org/cgi-bin/carddisp.pl?gene=CTAG2							YBX1
YBX1	Y-Box Binding Protein 1	Protein Coding	38	GC01P042682	20.4951	https://www.genecards.org/cgi-bin/carddisp.pl?gene=YBX1							SQSTM1
SQSTM1	Sequestosome 1	Protein Coding	48	GC05P179806	20.4752	https://www.genecards.org/cgi-bin/carddisp.pl?gene=SQSTM1							TEK
TEK	TEK Receptor Tyrosine Kinase	Protein Coding	50	GC09P027109	20.4731	https://www.genecards.org/cgi-bin/carddisp.pl?gene=TEK							ACTB
ACTB	Actin Beta	Protein Coding	49	GC07M005527	20.466	https://www.genecards.org/cgi-bin/carddisp.pl?gene=ACTB							BECN1
BECN1	Beclin 1	Protein Coding	45	GC17M042810	20.4653	https://www.genecards.org/cgi-bin/carddisp.pl?gene=BECN1							IRS1
IRS1	Insulin Receptor Substrate 1	Protein Coding	47	GC02M226731	20.4111	https://www.genecards.org/cgi-bin/carddisp.pl?gene=IRS1							HLA-G
HLA-G	Major Histocompatibility Complex, Class I, G	Protein Coding	44	GC06P058239	20.3661	https://www.genecards.org/cgi-bin/carddisp.pl?gene=HLA-G							MIR375
MIR375	MicroRNA 375	RNA Gene	20	GC02M219001	20.3387	https://www.genecards.org/cgi-bin/carddisp.pl?gene=MIR375							KRT8
KRT8	Keratin 8	Protein Coding	47	GC12M052897	20.3386	https://www.genecards.org/cgi-bin/carddisp.pl?gene=KRT8							MVP
MVP	Major Vault Protein	Protein Coding	40	GC16P033383	20.3338	https://www.genecards.org/cgi-bin/carddisp.pl?gene=MVP							KLK10
KLK10	Kallikrein Related Peptidase 10	Protein Coding	39	GC19M051012	20.3179	https://www.genecards.org/cgi-bin/carddisp.pl?gene=KLK10							MIR125B1
MIR125B1	MicroRNA 125b-1	RNA Gene	22	GC11M122100	20.3109	https://www.genecards.org/cgi-bin/carddisp.pl?gene=MIR125B1							MT-ND1
MT-ND1	Mitochondrially Encoded NADH:Ubiquinone Oxidoreductase Core Subunit 1	Protein Coding	33	GCMTP003309	20.3044	https://www.genecards.org/cgi-bin/carddisp.pl?gene=MT-ND1							CLDN4
CLDN4	Claudin 4	Protein Coding	41	GC07P073799	20.2897	https://www.genecards.org/cgi-bin/carddisp.pl?gene=CLDN4							HBEGF
HBEGF	Heparin Binding EGF Like Growth Factor	Protein Coding	43	GC05M140332	20.2538	https://www.genecards.org/cgi-bin/carddisp.pl?gene=HBEGF							MUC5AC
MUC5AC	Mucin 5AC, Oligomeric Mucus/Gel-Forming	Protein Coding	38	GC11P001151	20.2385	https://www.genecards.org/cgi-bin/carddisp.pl?gene=MUC5AC							MIR99A
MIR99A	MicroRNA 99a	RNA Gene	22	GC21P016539	20.2152	https://www.genecards.org/cgi-bin/carddisp.pl?gene=MIR99A							LOX
LOX	Lysyl Oxidase	Protein Coding	45	GC05M122063	20.1873	https://www.genecards.org/cgi-bin/carddisp.pl?gene=LOX							CGA
CGA	Glycoprotein Hormones, Alpha Polypeptide	Protein Coding	43	GC06M087085	20.1019	https://www.genecards.org/cgi-bin/carddisp.pl?gene=CGA							MIR181C
MIR181C	MicroRNA 181c	RNA Gene	20	GC19P013891	20.0754	https://www.genecards.org/cgi-bin/carddisp.pl?gene=MIR181C							SNCG
SNCG	Synuclein Gamma	Protein Coding	41	GC10P086957	19.9625	https://www.genecards.org/cgi-bin/carddisp.pl?gene=SNCG							HPSE
HPSE	Heparanase	Protein Coding	44	GC04M083292	19.9317	https://www.genecards.org/cgi-bin/carddisp.pl?gene=HPSE							GNRHR
GNRHR	Gonadotropin Releasing Hormone Receptor	Protein Coding	47	GC04M067737	19.9135	https://www.genecards.org/cgi-bin/carddisp.pl?gene=GNRHR							ERCC5
ERCC5	ERCC Excision Repair 5, Endonuclease	Protein Coding	45	GC13P102845	19.8217	https://www.genecards.org/cgi-bin/carddisp.pl?gene=ERCC5							RBFOX1
RBFOX1	RNA Binding Fox-1 Homolog 1	Protein Coding	38	GC16P006296	19.8185	https://www.genecards.org/cgi-bin/carddisp.pl?gene=RBFOX1							AGR3
AGR3	Anterior Gradient 3, Protein Disulphide Isomerase Family Member	Protein Coding	37	GC07M016854	19.8102	https://www.genecards.org/cgi-bin/carddisp.pl?gene=AGR3							KRT18
KRT18	Keratin 18	Protein Coding	48	GC12P052948	19.7865	https://www.genecards.org/cgi-bin/carddisp.pl?gene=KRT18							FANCA
FANCA	FA Complementation Group A	Protein Coding	48	GC16M089763	19.7688	https://www.genecards.org/cgi-bin/carddisp.pl?gene=FANCA							CHGA
CHGA	Chromogranin A	Protein Coding	42	GC14P092929	19.729	https://www.genecards.org/cgi-bin/carddisp.pl?gene=CHGA							IL1A
IL1A	Interleukin 1 Alpha	Protein Coding	43	GC02M112773	19.7281	https://www.genecards.org/cgi-bin/carddisp.pl?gene=IL1A							TMEM71
TMEM71	Transmembrane Protein 71	Protein Coding	32	GC08M132685	19.7229	https://www.genecards.org/cgi-bin/carddisp.pl?gene=TMEM71							ERG
ERG	ETS Transcription Factor ERG	Protein Coding	45	GC21M038367	19.7155	https://www.genecards.org/cgi-bin/carddisp.pl?gene=ERG							PTGS1
PTGS1	Prostaglandin-Endoperoxide Synthase 1	Protein Coding	46	GC09P122370	19.6941	https://www.genecards.org/cgi-bin/carddisp.pl?gene=PTGS1							SPRY4-IT1
SPRY4-IT1	SPRY4 Intronic Transcript 1	RNA Gene	15	GC05M142318	19.6744	https://www.genecards.org/cgi-bin/carddisp.pl?gene=SPRY4-IT1							KEAP1
KEAP1	Kelch Like ECH Associated Protein 1	Protein Coding	48	GC19M010486	19.6703	https://www.genecards.org/cgi-bin/carddisp.pl?gene=KEAP1							EIF4EBP1
EIF4EBP1	Eukaryotic Translation Initiation Factor 4E Binding Protein 1	Protein Coding	46	GC08P038072	19.6623	https://www.genecards.org/cgi-bin/carddisp.pl?gene=EIF4EBP1							CLDN3
CLDN3	Claudin 3	Protein Coding	41	GC07M073768	19.5351	https://www.genecards.org/cgi-bin/carddisp.pl?gene=CLDN3							BCAR4
BCAR4	Breast Cancer Anti-Estrogen Resistance 4	RNA Gene	18	GC16M011819	19.5326	https://www.genecards.org/cgi-bin/carddisp.pl?gene=BCAR4							ERCC3
ERCC3	ERCC Excision Repair 3, TFIIH Core Complex Helicase Subunit	Protein Coding	48	GC02M127257	19.5287	https://www.genecards.org/cgi-bin/carddisp.pl?gene=ERCC3							CD40
CD40	CD40 Molecule	Protein Coding	47	GC20P046118	19.5141	https://www.genecards.org/cgi-bin/carddisp.pl?gene=CD40							TCF7L2
TCF7L2	Transcription Factor 7 Like 2	Protein Coding	46	GC10P112950	19.4941	https://www.genecards.org/cgi-bin/carddisp.pl?gene=TCF7L2							EWSR1
EWSR1	EWS RNA Binding Protein 1	Protein Coding	44	GC22P029269	19.4633	https://www.genecards.org/cgi-bin/carddisp.pl?gene=EWSR1							BMI1
BMI1	BMI1 Proto-Oncogene, Polycomb Ring Finger	Protein Coding	44	GC10P022326	19.4083	https://www.genecards.org/cgi-bin/carddisp.pl?gene=BMI1							BCL2L11
BCL2L11	BCL2 Like 11	Protein Coding	44	GC02P111119	19.3961	https://www.genecards.org/cgi-bin/carddisp.pl?gene=BCL2L11							MSH5
MSH5	MutS Homolog 5	Protein Coding	41	GC06P058324	19.3943	https://www.genecards.org/cgi-bin/carddisp.pl?gene=MSH5							LARS2
LARS2	Leucyl-TRNA Synthetase 2, Mitochondrial	Protein Coding	45	GC03P045704	19.3488	https://www.genecards.org/cgi-bin/carddisp.pl?gene=LARS2							INS-IGF2
INS-IGF2	INS-IGF2 Readthrough	Protein Coding	27	GC11M002227	19.268	https://www.genecards.org/cgi-bin/carddisp.pl?gene=INS-IGF2							ILK
ILK	Integrin Linked Kinase	Protein Coding	47	GC11P006604	19.2654	https://www.genecards.org/cgi-bin/carddisp.pl?gene=ILK							CDC25A
CDC25A	Cell Division Cycle 25A	Protein Coding	47	GC03M048173	19.2643	https://www.genecards.org/cgi-bin/carddisp.pl?gene=CDC25A							LINC-ROR
LINC-ROR	Long Intergenic Non-Protein Coding RNA, Regulator Of Reprogramming	RNA Gene	17	GC18M057054	19.2549	https://www.genecards.org/cgi-bin/carddisp.pl?gene=LINC-ROR							GNAQ
GNAQ	G Protein Subunit Alpha Q	Protein Coding	49	GC09M077716	19.202	https://www.genecards.org/cgi-bin/carddisp.pl?gene=GNAQ							BCAR1
BCAR1	BCAR1 Scaffold Protein, Cas Family Member	Protein Coding	44	GC16M075228	19.1968	https://www.genecards.org/cgi-bin/carddisp.pl?gene=BCAR1							IL3
IL3	Interleukin 3	Protein Coding	43	GC05P132060	19.1967	https://www.genecards.org/cgi-bin/carddisp.pl?gene=IL3							CDC25C
CDC25C	Cell Division Cycle 25C	Protein Coding	48	GC05M138285	19.1509	https://www.genecards.org/cgi-bin/carddisp.pl?gene=CDC25C							XPC
XPC	XPC Complex Subunit, DNA Damage Recognition And Repair Factor	Protein Coding	45	GC03M017380	19.1244	https://www.genecards.org/cgi-bin/carddisp.pl?gene=XPC							ELAVL1
ELAVL1	ELAV Like RNA Binding Protein 1	Protein Coding	42	GC19M007958	19.1094	https://www.genecards.org/cgi-bin/carddisp.pl?gene=ELAVL1							ZEB2
ZEB2	Zinc Finger E-Box Binding Homeobox 2	Protein Coding	48	GC02M144384	19.1072	https://www.genecards.org/cgi-bin/carddisp.pl?gene=ZEB2							CERNA2
CERNA2	Competing Endogenous LncRNA 2 For MicroRNA Let-7b	RNA Gene	11	GC10M084169	19.1045	https://www.genecards.org/cgi-bin/carddisp.pl?gene=CERNA2							NAT2
NAT2	N-Acetyltransferase 2	Protein Coding	43	GC08P018391	19.1043	https://www.genecards.org/cgi-bin/carddisp.pl?gene=NAT2							E2F2
E2F2	E2F Transcription Factor 2	Protein Coding	43	GC01M023546	19.0997	https://www.genecards.org/cgi-bin/carddisp.pl?gene=E2F2							FANCG
FANCG	FA Complementation Group G	Protein Coding	43	GC09M035073	19.0951	https://www.genecards.org/cgi-bin/carddisp.pl?gene=FANCG							RARB
RARB	Retinoic Acid Receptor Beta	Protein Coding	50	GC03P024830	19.0688	https://www.genecards.org/cgi-bin/carddisp.pl?gene=RARB							DIABLO
DIABLO	Diablo IAP-Binding Mitochondrial Protein	Protein Coding	47	GC12M122208	19.0464	https://www.genecards.org/cgi-bin/carddisp.pl?gene=DIABLO							LGALS1
LGALS1	Galectin 1	Protein Coding	43	GC22P037675	19.0464	https://www.genecards.org/cgi-bin/carddisp.pl?gene=LGALS1							SLC9A9
SLC9A9	Solute Carrier Family 9 Member A9	Protein Coding	39	GC03M143265	19.0394	https://www.genecards.org/cgi-bin/carddisp.pl?gene=SLC9A9							HABP2
HABP2	Hyaluronan Binding Protein 2	Protein Coding	45	GC10P113550	19.0142	https://www.genecards.org/cgi-bin/carddisp.pl?gene=HABP2							DAB2
DAB2	DAB Adaptor Protein 2	Protein Coding	43	GC05M039371	19.0099	https://www.genecards.org/cgi-bin/carddisp.pl?gene=DAB2							MSH4
MSH4	MutS Homolog 4	Protein Coding	37	GC01P075796	18.9441	https://www.genecards.org/cgi-bin/carddisp.pl?gene=MSH4							PTK2B
PTK2B	Protein Tyrosine Kinase 2 Beta	Protein Coding	50	GC08P027311	18.9427	https://www.genecards.org/cgi-bin/carddisp.pl?gene=PTK2B							PSCA
PSCA	Prostate Stem Cell Antigen	Protein Coding	39	GC08P142670	18.9271	https://www.genecards.org/cgi-bin/carddisp.pl?gene=PSCA							MIR92A1
MIR92A1	MicroRNA 92a-1	RNA Gene	20	GC13P091474	18.885	https://www.genecards.org/cgi-bin/carddisp.pl?gene=MIR92A1							MIR24-2
MIR24-2	MicroRNA 24-2	RNA Gene	19	GC19M014148	18.8794	https://www.genecards.org/cgi-bin/carddisp.pl?gene=MIR24-2							NFKB2
NFKB2	Nuclear Factor Kappa B Subunit 2	Protein Coding	52	GC10P102394	18.8744	https://www.genecards.org/cgi-bin/carddisp.pl?gene=NFKB2							CXCL1
CXCL1	C-X-C Motif Chemokine Ligand 1	Protein Coding	43	GC04P073869	18.8562	https://www.genecards.org/cgi-bin/carddisp.pl?gene=CXCL1							IGFBP1
IGFBP1	Insulin Like Growth Factor Binding Protein 1	Protein Coding	43	GC07P046936	18.8319	https://www.genecards.org/cgi-bin/carddisp.pl?gene=IGFBP1							RHBDF2
RHBDF2	Rhomboid 5 Homolog 2	Protein Coding	41	GC17M076470	18.7802	https://www.genecards.org/cgi-bin/carddisp.pl?gene=RHBDF2							MIR296
MIR296	MicroRNA 296	RNA Gene	18	GC20M058817	18.7404	https://www.genecards.org/cgi-bin/carddisp.pl?gene=MIR296							GSK3B
GSK3B	Glycogen Synthase Kinase 3 Beta	Protein Coding	50	GC03M119821	18.7141	https://www.genecards.org/cgi-bin/carddisp.pl?gene=GSK3B							NFE2L2
NFE2L2	Nuclear Factor, Erythroid 2 Like 2	Protein Coding	48	GC02M177227	18.7053	https://www.genecards.org/cgi-bin/carddisp.pl?gene=NFE2L2							CRP
CRP	C-Reactive Protein	Protein Coding	45	GC01M159720	18.6857	https://www.genecards.org/cgi-bin/carddisp.pl?gene=CRP							SERPINE1
SERPINE1	Serpin Family E Member 1	Protein Coding	50	GC07P101127	18.6797	https://www.genecards.org/cgi-bin/carddisp.pl?gene=SERPINE1							EXO1
EXO1	Exonuclease 1	Protein Coding	44	GC01P241847	18.6773	https://www.genecards.org/cgi-bin/carddisp.pl?gene=EXO1							TFF1
TFF1	Trefoil Factor 1	Protein Coding	44	GC21M042362	18.6652	https://www.genecards.org/cgi-bin/carddisp.pl?gene=TFF1							TSG101
TSG101	Tumor Susceptibility 101	Protein Coding	42	GC11M018468	18.6329	https://www.genecards.org/cgi-bin/carddisp.pl?gene=TSG101							MECOM
MECOM	MDS1 And EVI1 Complex Locus	Protein Coding	47	GC03M169083	18.6297	https://www.genecards.org/cgi-bin/carddisp.pl?gene=MECOM							FOXP3
FOXP3	Forkhead Box P3	Protein Coding	47	GC0XM049250	18.5791	https://www.genecards.org/cgi-bin/carddisp.pl?gene=FOXP3							APOE
APOE	Apolipoprotein E	Protein Coding	50	GC19P044906	18.5609	https://www.genecards.org/cgi-bin/carddisp.pl?gene=APOE							BAK1
BAK1	BCL2 Antagonist/Killer 1	Protein Coding	44	GC06M033572	18.5014	https://www.genecards.org/cgi-bin/carddisp.pl?gene=BAK1							MME
MME	Membrane Metalloendopeptidase	Protein Coding	50	GC03P155024	18.4897	https://www.genecards.org/cgi-bin/carddisp.pl?gene=MME							CREB1
CREB1	CAMP Responsive Element Binding Protein 1	Protein Coding	49	GC02P207529	18.48	https://www.genecards.org/cgi-bin/carddisp.pl?gene=CREB1							AMHR2
AMHR2	Anti-Mullerian Hormone Receptor Type 2	Protein Coding	46	GC12P053423	18.4649	https://www.genecards.org/cgi-bin/carddisp.pl?gene=AMHR2							EPHB4
EPHB4	EPH Receptor B4	Protein Coding	51	GC07M100803	18.4644	https://www.genecards.org/cgi-bin/carddisp.pl?gene=EPHB4							GACAT3
GACAT3	Gastric Cancer Associated Transcript 3	RNA Gene	14	GC02P016050	18.4574	https://www.genecards.org/cgi-bin/carddisp.pl?gene=GACAT3							FOXO1
FOXO1	Forkhead Box O1	Protein Coding	48	GC13M040555	18.4231	https://www.genecards.org/cgi-bin/carddisp.pl?gene=FOXO1							APAF1
APAF1	Apoptotic Peptidase Activating Factor 1	Protein Coding	47	GC12P098645	18.3976	https://www.genecards.org/cgi-bin/carddisp.pl?gene=APAF1							HSD17B1
HSD17B1	Hydroxysteroid 17-Beta Dehydrogenase 1	Protein Coding	43	GC17P042548	18.3812	https://www.genecards.org/cgi-bin/carddisp.pl?gene=HSD17B1							MTUS1
MTUS1	Microtubule Associated Scaffold Protein 1	Protein Coding	37	GC08M017643	18.372	https://www.genecards.org/cgi-bin/carddisp.pl?gene=MTUS1							DUSP1
DUSP1	Dual Specificity Phosphatase 1	Protein Coding	47	GC05M172768	18.3714	https://www.genecards.org/cgi-bin/carddisp.pl?gene=DUSP1							KITLG
KITLG	KIT Ligand	Protein Coding	44	GC12M088492	18.3347	https://www.genecards.org/cgi-bin/carddisp.pl?gene=KITLG							TGFB3
TGFB3	Transforming Growth Factor Beta 3	Protein Coding	46	GC14M075958	18.3216	https://www.genecards.org/cgi-bin/carddisp.pl?gene=TGFB3							ZFAS1
ZFAS1	ZNFX1 Antisense RNA 1	RNA Gene	20	GC20P049276	18.3203	https://www.genecards.org/cgi-bin/carddisp.pl?gene=ZFAS1							MIR16-2
MIR16-2	MicroRNA 16-2	RNA Gene	19	GC03P160413	18.2941	https://www.genecards.org/cgi-bin/carddisp.pl?gene=MIR16-2							FILIP1L
FILIP1L	Filamin A Interacting Protein 1 Like	Protein Coding	34	GC03M099830	18.2426	https://www.genecards.org/cgi-bin/carddisp.pl?gene=FILIP1L							NOS2
NOS2	Nitric Oxide Synthase 2	Protein Coding	50	GC17M027756	18.227	https://www.genecards.org/cgi-bin/carddisp.pl?gene=NOS2							SULF1
SULF1	Sulfatase 1	Protein Coding	41	GC08P069466	18.2072	https://www.genecards.org/cgi-bin/carddisp.pl?gene=SULF1							COMT
COMT	Catechol-O-Methyltransferase	Protein Coding	51	GC22P019941	18.169	https://www.genecards.org/cgi-bin/carddisp.pl?gene=COMT							MMP3
MMP3	Matrix Metallopeptidase 3	Protein Coding	51	GC11M102835	18.1593	https://www.genecards.org/cgi-bin/carddisp.pl?gene=MMP3							BLACAT1
BLACAT1	Bladder Cancer Associated Transcript 1	RNA Gene	14	GC01M205386	18.1578	https://www.genecards.org/cgi-bin/carddisp.pl?gene=BLACAT1							SOCAR
SOCAR	Serous Ovarian Cancer Associated RNA	RNA Gene	8	GC02P118040	18.1566	https://www.genecards.org/cgi-bin/carddisp.pl?gene=SOCAR							CREBBP
CREBBP	CREB Binding Protein	Protein Coding	52	GC16M004002	18.1277	https://www.genecards.org/cgi-bin/carddisp.pl?gene=CREBBP							EDN1
EDN1	Endothelin 1	Protein Coding	47	GC06P012256	18.0744	https://www.genecards.org/cgi-bin/carddisp.pl?gene=EDN1							PTTG1
PTTG1	PTTG1 Regulator Of Sister Chromatid Separation, Securin	Protein Coding	43	GC05P160422	18.0562	https://www.genecards.org/cgi-bin/carddisp.pl?gene=PTTG1							PLG
PLG	Plasminogen	Protein Coding	48	GC06P160702	18.0524	https://www.genecards.org/cgi-bin/carddisp.pl?gene=PLG							PTCH2
PTCH2	Patched 2	Protein Coding	44	GC01M044819	18.0389	https://www.genecards.org/cgi-bin/carddisp.pl?gene=PTCH2							URI1
URI1	URI1 Prefoldin Like Chaperone	Protein Coding	37	GC19P029923	18.0377	https://www.genecards.org/cgi-bin/carddisp.pl?gene=URI1							VTN
VTN	Vitronectin	Protein Coding	43	GC17M031461	18.0117	https://www.genecards.org/cgi-bin/carddisp.pl?gene=VTN							FBLN1
FBLN1	Fibulin 1	Protein Coding	43	GC22P045502	18.0047	https://www.genecards.org/cgi-bin/carddisp.pl?gene=FBLN1							ALPP
ALPP	Alkaline Phosphatase, Placental	Protein Coding	45	GC02P232378	18.0002	https://www.genecards.org/cgi-bin/carddisp.pl?gene=ALPP							TRIP13
TRIP13	Thyroid Hormone Receptor Interactor 13	Protein Coding	41	GC05P000892	17.9988	https://www.genecards.org/cgi-bin/carddisp.pl?gene=TRIP13							RAC1
RAC1	Rac Family Small GTPase 1	Protein Coding	49	GC07P006377	17.9564	https://www.genecards.org/cgi-bin/carddisp.pl?gene=RAC1							RNF6
RNF6	Ring Finger Protein 6	Protein Coding	40	GC13M026132	17.9501	https://www.genecards.org/cgi-bin/carddisp.pl?gene=RNF6							WNT4
WNT4	Wnt Family Member 4	Protein Coding	47	GC01M022190	17.93	https://www.genecards.org/cgi-bin/carddisp.pl?gene=WNT4							KISS1
KISS1	KiSS-1 Metastasis Suppressor	Protein Coding	41	GC01M204190	17.9095	https://www.genecards.org/cgi-bin/carddisp.pl?gene=KISS1							MIR377
MIR377	MicroRNA 377	RNA Gene	18	GC14P106812	17.902	https://www.genecards.org/cgi-bin/carddisp.pl?gene=MIR377							SYCE1
SYCE1	Synaptonemal Complex Central Element Protein 1	Protein Coding	37	GC10M133553	17.878	https://www.genecards.org/cgi-bin/carddisp.pl?gene=SYCE1							TFRC
TFRC	Transferrin Receptor	Protein Coding	48	GC03M196027	17.8185	https://www.genecards.org/cgi-bin/carddisp.pl?gene=TFRC							FANCF
FANCF	FA Complementation Group F	Protein Coding	42	GC11M022600	17.8023	https://www.genecards.org/cgi-bin/carddisp.pl?gene=FANCF							SHH
SHH	Sonic Hedgehog Signaling Molecule	Protein Coding	49	GC07M155799	17.795	https://www.genecards.org/cgi-bin/carddisp.pl?gene=SHH							IGFBP5
IGFBP5	Insulin Like Growth Factor Binding Protein 5	Protein Coding	42	GC02M216672	17.7686	https://www.genecards.org/cgi-bin/carddisp.pl?gene=IGFBP5							TLR4
TLR4	Toll Like Receptor 4	Protein Coding	50	GC09P117704	17.7598	https://www.genecards.org/cgi-bin/carddisp.pl?gene=TLR4							LASP1
LASP1	LIM And SH3 Protein 1	Protein Coding	42	GC17P038869	17.7592	https://www.genecards.org/cgi-bin/carddisp.pl?gene=LASP1							BMP2
BMP2	Bone Morphogenetic Protein 2	Protein Coding	46	GC20P006696	17.7567	https://www.genecards.org/cgi-bin/carddisp.pl?gene=BMP2							LGALS3
LGALS3	Galectin 3	Protein Coding	44	GC14P055124	17.7431	https://www.genecards.org/cgi-bin/carddisp.pl?gene=LGALS3							CYP3A4
CYP3A4	Cytochrome P450 Family 3 Subfamily A Member 4	Protein Coding	51	GC07M099759	17.7403	https://www.genecards.org/cgi-bin/carddisp.pl?gene=CYP3A4							PBOV1
PBOV1	Prostate And Breast Cancer Overexpressed 1	Protein Coding	27	GC06M138215	17.7124	https://www.genecards.org/cgi-bin/carddisp.pl?gene=PBOV1							SOCS3
SOCS3	Suppressor Of Cytokine Signaling 3	Protein Coding	44	GC17M078356	17.7049	https://www.genecards.org/cgi-bin/carddisp.pl?gene=SOCS3							SERPINB2
SERPINB2	Serpin Family B Member 2	Protein Coding	43	GC18P063871	17.6786	https://www.genecards.org/cgi-bin/carddisp.pl?gene=SERPINB2							POLG
POLG	DNA Polymerase Gamma, Catalytic Subunit	Protein Coding	45	GC15M089393	17.6597	https://www.genecards.org/cgi-bin/carddisp.pl?gene=POLG							BAD
BAD	BCL2 Associated Agonist Of Cell Death	Protein Coding	45	GC11M071604	17.6515	https://www.genecards.org/cgi-bin/carddisp.pl?gene=BAD							RECK
RECK	Reversion Inducing Cysteine Rich Protein With Kazal Motifs	Protein Coding	41	GC09P036036	17.6397	https://www.genecards.org/cgi-bin/carddisp.pl?gene=RECK							MIR320A
MIR320A	MicroRNA 320a	RNA Gene	20	GC08M022249	17.6265	https://www.genecards.org/cgi-bin/carddisp.pl?gene=MIR320A							IL4
IL4	Interleukin 4	Protein Coding	45	GC05P132673	17.601	https://www.genecards.org/cgi-bin/carddisp.pl?gene=IL4							NPM1
NPM1	Nucleophosmin 1	Protein Coding	49	GC05P171387	17.5536	https://www.genecards.org/cgi-bin/carddisp.pl?gene=NPM1							TUSC3
TUSC3	Tumor Suppressor Candidate 3	Protein Coding	43	GC08P015417	17.5359	https://www.genecards.org/cgi-bin/carddisp.pl?gene=TUSC3							SPIN1
SPIN1	Spindlin 1	Protein Coding	37	GC09P088388	17.5014	https://www.genecards.org/cgi-bin/carddisp.pl?gene=SPIN1							RUNX3
RUNX3	RUNX Family Transcription Factor 3	Protein Coding	43	GC01M024899	17.4627	https://www.genecards.org/cgi-bin/carddisp.pl?gene=RUNX3							ETV4
ETV4	ETS Variant Transcription Factor 4	Protein Coding	43	GC17M043527	17.458	https://www.genecards.org/cgi-bin/carddisp.pl?gene=ETV4							FOLR1
FOLR1	Folate Receptor Alpha	Protein Coding	46	GC11P072190	17.4492	https://www.genecards.org/cgi-bin/carddisp.pl?gene=FOLR1							POMC
POMC	Proopiomelanocortin	Protein Coding	47	GC02M025160	17.4446	https://www.genecards.org/cgi-bin/carddisp.pl?gene=POMC							MIR376A1
MIR376A1	MicroRNA 376a-1	RNA Gene	16	GC14P106808	17.4252	https://www.genecards.org/cgi-bin/carddisp.pl?gene=MIR376A1							PPP2R1A
PPP2R1A	Protein Phosphatase 2 Scaffold Subunit Aalpha	Protein Coding	47	GC19P052189	17.3865	https://www.genecards.org/cgi-bin/carddisp.pl?gene=PPP2R1A							MIR152
MIR152	MicroRNA 152	RNA Gene	20	GC17M048037	17.382	https://www.genecards.org/cgi-bin/carddisp.pl?gene=MIR152							NOTCH2
NOTCH2	Notch Receptor 2	Protein Coding	50	GC01M119911	17.3726	https://www.genecards.org/cgi-bin/carddisp.pl?gene=NOTCH2							FOXM1
FOXM1	Forkhead Box M1	Protein Coding	44	GC12M002857	17.3725	https://www.genecards.org/cgi-bin/carddisp.pl?gene=FOXM1							RECQL4
RECQL4	RecQ Like Helicase 4	Protein Coding	42	GC08M144512	17.3644	https://www.genecards.org/cgi-bin/carddisp.pl?gene=RECQL4							IL24
IL24	Interleukin 24	Protein Coding	41	GC01P206897	17.3256	https://www.genecards.org/cgi-bin/carddisp.pl?gene=IL24							EMSY
EMSY	EMSY Transcriptional Repressor, BRCA2 Interacting	Protein Coding	32	GC11P076482	17.3199	https://www.genecards.org/cgi-bin/carddisp.pl?gene=EMSY							KLK6
KLK6	Kallikrein Related Peptidase 6	Protein Coding	42	GC19M050958	17.306	https://www.genecards.org/cgi-bin/carddisp.pl?gene=KLK6							MUC2
MUC2	Mucin 2, Oligomeric Mucus/Gel-Forming	Protein Coding	39	GC11P001074	17.2982	https://www.genecards.org/cgi-bin/carddisp.pl?gene=MUC2							PIK3CB
PIK3CB	Phosphatidylinositol-4,5-Bisphosphate 3-Kinase Catalytic Subunit Beta	Protein Coding	49	GC03M138652	17.2806	https://www.genecards.org/cgi-bin/carddisp.pl?gene=PIK3CB							HULC
HULC	Hepatocellular Carcinoma Up-Regulated Long Non-Coding RNA	RNA Gene	21	GC06P008438	17.2584	https://www.genecards.org/cgi-bin/carddisp.pl?gene=HULC							HAGLR
HAGLR	HOXD Antisense Growth-Associated Long Non-Coding RNA	RNA Gene	16	GC02M176173	17.2559	https://www.genecards.org/cgi-bin/carddisp.pl?gene=HAGLR							TUBB
TUBB	Tubulin Beta Class I	Protein Coding	50	GC06P058286	17.2279	https://www.genecards.org/cgi-bin/carddisp.pl?gene=TUBB							HLA-DQB1
HLA-DQB1	Major Histocompatibility Complex, Class II, DQ Beta 1	Protein Coding	43	GC06M049175	17.2001	https://www.genecards.org/cgi-bin/carddisp.pl?gene=HLA-DQB1							CUL1
CUL1	Cullin 1	Protein Coding	44	GC07P148697	17.1947	https://www.genecards.org/cgi-bin/carddisp.pl?gene=CUL1							WIF1
WIF1	WNT Inhibitory Factor 1	Protein Coding	44	GC12M065050	17.1811	https://www.genecards.org/cgi-bin/carddisp.pl?gene=WIF1							PDPN
PDPN	Podoplanin	Protein Coding	40	GC01P013583	17.1781	https://www.genecards.org/cgi-bin/carddisp.pl?gene=PDPN							KCNQ1OT1
KCNQ1OT1	KCNQ1 Opposite Strand/Antisense Transcript 1	RNA Gene	26	GC11M002661	17.1141	https://www.genecards.org/cgi-bin/carddisp.pl?gene=KCNQ1OT1							SELENBP1
SELENBP1	Selenium Binding Protein 1	Protein Coding	44	GC01M151364	17.1052	https://www.genecards.org/cgi-bin/carddisp.pl?gene=SELENBP1							NOTCH3
NOTCH3	Notch Receptor 3	Protein Coding	50	GC19M015159	17.0936	https://www.genecards.org/cgi-bin/carddisp.pl?gene=NOTCH3							SNHG16
SNHG16	Small Nucleolar RNA Host Gene 16	RNA Gene	18	GC17P076811	17.0857	https://www.genecards.org/cgi-bin/carddisp.pl?gene=SNHG16							B2M
B2M	Beta-2-Microglobulin	Protein Coding	48	GC15P044711	17.045	https://www.genecards.org/cgi-bin/carddisp.pl?gene=B2M							TACC3
TACC3	Transforming Acidic Coiled-Coil Containing Protein 3	Protein Coding	44	GC04P001723	17.0442	https://www.genecards.org/cgi-bin/carddisp.pl?gene=TACC3							SLC35C2
SLC35C2	Solute Carrier Family 35 Member C2	Protein Coding	37	GC20M046345	17.0407	https://www.genecards.org/cgi-bin/carddisp.pl?gene=SLC35C2							MELK
MELK	Maternal Embryonic Leucine Zipper Kinase	Protein Coding	45	GC09P036572	17.0145	https://www.genecards.org/cgi-bin/carddisp.pl?gene=MELK							EXT2
EXT2	Exostosin Glycosyltransferase 2	Protein Coding	47	GC11P044095	17.0092	https://www.genecards.org/cgi-bin/carddisp.pl?gene=EXT2							GRN
GRN	Granulin Precursor	Protein Coding	46	GC17P044345	16.9809	https://www.genecards.org/cgi-bin/carddisp.pl?gene=GRN							SRGAP1
SRGAP1	SLIT-ROBO Rho GTPase Activating Protein 1	Protein Coding	43	GC12P063844	16.9667	https://www.genecards.org/cgi-bin/carddisp.pl?gene=SRGAP1							KLK8
KLK8	Kallikrein Related Peptidase 8	Protein Coding	41	GC19M050996	16.9588	https://www.genecards.org/cgi-bin/carddisp.pl?gene=KLK8							WNT5A
WNT5A	Wnt Family Member 5A	Protein Coding	50	GC03M055465	16.921	https://www.genecards.org/cgi-bin/carddisp.pl?gene=WNT5A							DKK1
DKK1	Dickkopf WNT Signaling Pathway Inhibitor 1	Protein Coding	44	GC10P052314	16.8447	https://www.genecards.org/cgi-bin/carddisp.pl?gene=DKK1							ATRX
ATRX	ATRX Chromatin Remodeler	Protein Coding	46	GC0XM077504	16.8272	https://www.genecards.org/cgi-bin/carddisp.pl?gene=ATRX							CDKN1C
CDKN1C	Cyclin Dependent Kinase Inhibitor 1C	Protein Coding	47	GC11M002897	16.8244	https://www.genecards.org/cgi-bin/carddisp.pl?gene=CDKN1C							KLK4
KLK4	Kallikrein Related Peptidase 4	Protein Coding	42	GC19M050957	16.787	https://www.genecards.org/cgi-bin/carddisp.pl?gene=KLK4							TGM2
TGM2	Transglutaminase 2	Protein Coding	47	GC20M038127	16.7798	https://www.genecards.org/cgi-bin/carddisp.pl?gene=TGM2							CBL
CBL	Cbl Proto-Oncogene	Protein Coding	50	GC11P119206	16.724	https://www.genecards.org/cgi-bin/carddisp.pl?gene=CBL							AFAP1-AS1
AFAP1-AS1	AFAP1 Antisense RNA 1	RNA Gene	16	GC04P007756	16.7131	https://www.genecards.org/cgi-bin/carddisp.pl?gene=AFAP1-AS1							CCL5
CCL5	C-C Motif Chemokine Ligand 5	Protein Coding	43	GC17M035871	16.7099	https://www.genecards.org/cgi-bin/carddisp.pl?gene=CCL5							HOXA11-AS
HOXA11-AS	HOXA11 Antisense RNA	RNA Gene	21	GC07P027184	16.7041	https://www.genecards.org/cgi-bin/carddisp.pl?gene=HOXA11-AS							TET2
TET2	Tet Methylcytosine Dioxygenase 2	Protein Coding	44	GC04P105145	16.6953	https://www.genecards.org/cgi-bin/carddisp.pl?gene=TET2							MIR196A1
MIR196A1	MicroRNA 196a-1	RNA Gene	20	GC17M048632	16.6712	https://www.genecards.org/cgi-bin/carddisp.pl?gene=MIR196A1							ANGPT1
ANGPT1	Angiopoietin 1	Protein Coding	45	GC08M107246	16.6484	https://www.genecards.org/cgi-bin/carddisp.pl?gene=ANGPT1							MLX
MLX	MAX Dimerization Protein MLX	Protein Coding	44	GC17P042567	16.6427	https://www.genecards.org/cgi-bin/carddisp.pl?gene=MLX							S100A4
S100A4	S100 Calcium Binding Protein A4	Protein Coding	43	GC01M153543	16.6414	https://www.genecards.org/cgi-bin/carddisp.pl?gene=S100A4							GRP
GRP	Gastrin Releasing Peptide	Protein Coding	41	GC18P059220	16.6352	https://www.genecards.org/cgi-bin/carddisp.pl?gene=GRP							MUC6
MUC6	Mucin 6, Oligomeric Mucus/Gel-Forming	Protein Coding	38	GC11M001012	16.6073	https://www.genecards.org/cgi-bin/carddisp.pl?gene=MUC6							TKT
TKT	Transketolase	Protein Coding	47	GC03M053224	16.5939	https://www.genecards.org/cgi-bin/carddisp.pl?gene=TKT							MIR532
MIR532	MicroRNA 532	RNA Gene	16	GC0XP050004	16.5856	https://www.genecards.org/cgi-bin/carddisp.pl?gene=MIR532							CA9
CA9	Carbonic Anhydrase 9	Protein Coding	44	GC09P035673	16.5739	https://www.genecards.org/cgi-bin/carddisp.pl?gene=CA9							FST
FST	Follistatin	Protein Coding	46	GC05P053480	16.5314	https://www.genecards.org/cgi-bin/carddisp.pl?gene=FST							HMGA2
HMGA2	High Mobility Group AT-Hook 2	Protein Coding	45	GC12P065824	16.4722	https://www.genecards.org/cgi-bin/carddisp.pl?gene=HMGA2							FLT3
FLT3	Fms Related Receptor Tyrosine Kinase 3	Protein Coding	52	GC13M028003	16.472	https://www.genecards.org/cgi-bin/carddisp.pl?gene=FLT3							ADIPOQ
ADIPOQ	Adiponectin, C1Q And Collagen Domain Containing	Protein Coding	44	GC03P186842	16.4457	https://www.genecards.org/cgi-bin/carddisp.pl?gene=ADIPOQ							SIRT1
SIRT1	Sirtuin 1	Protein Coding	48	GC10P067884	16.3399	https://www.genecards.org/cgi-bin/carddisp.pl?gene=SIRT1							ACACA
ACACA	Acetyl-CoA Carboxylase Alpha	Protein Coding	49	GC17M037084	16.3035	https://www.genecards.org/cgi-bin/carddisp.pl?gene=ACACA							SRA1
SRA1	Steroid Receptor RNA Activator 1	Protein Coding	37	GC05M140537	16.2258	https://www.genecards.org/cgi-bin/carddisp.pl?gene=SRA1							MIAT
MIAT	Myocardial Infarction Associated Transcript	RNA Gene	24	GC22P026646	16.2002	https://www.genecards.org/cgi-bin/carddisp.pl?gene=MIAT							DCK
DCK	Deoxycytidine Kinase	Protein Coding	44	GC04P070992	16.1992	https://www.genecards.org/cgi-bin/carddisp.pl?gene=DCK							BCYRN1
BCYRN1	Brain Cytoplasmic RNA 1	RNA Gene	18	GC02P047331	16.183	https://www.genecards.org/cgi-bin/carddisp.pl?gene=BCYRN1							SOS1
SOS1	SOS Ras/Rac Guanine Nucleotide Exchange Factor 1	Protein Coding	48	GC02M038981	16.172	https://www.genecards.org/cgi-bin/carddisp.pl?gene=SOS1							PRKACA
PRKACA	Protein Kinase CAMP-Activated Catalytic Subunit Alpha	Protein Coding	51	GC19M014169	16.1441	https://www.genecards.org/cgi-bin/carddisp.pl?gene=PRKACA							CRNDE
CRNDE	Colorectal Neoplasia Differentially Expressed	RNA Gene	20	GC16M054845	16.1416	https://www.genecards.org/cgi-bin/carddisp.pl?gene=CRNDE							PIK3R2
PIK3R2	Phosphoinositide-3-Kinase Regulatory Subunit 2	Protein Coding	50	GC19P018153	16.133	https://www.genecards.org/cgi-bin/carddisp.pl?gene=PIK3R2							MIR130B
MIR130B	MicroRNA 130b	RNA Gene	18	GC22P027760	16.1063	https://www.genecards.org/cgi-bin/carddisp.pl?gene=MIR130B							PTPA
PTPA	Protein Phosphatase 2 Phosphatase Activator	Protein Coding	35	GC09P129111	16.1005	https://www.genecards.org/cgi-bin/carddisp.pl?gene=PTPA							MIR432
MIR432	MicroRNA 432	RNA Gene	18	GC14P106466	16.0546	https://www.genecards.org/cgi-bin/carddisp.pl?gene=MIR432							GREB1
GREB1	Growth Regulating Estrogen Receptor Binding 1	Protein Coding	36	GC02P011482	16.0449	https://www.genecards.org/cgi-bin/carddisp.pl?gene=GREB1							KLK7
KLK7	Kallikrein Related Peptidase 7	Protein Coding	39	GC19M050985	16.0404	https://www.genecards.org/cgi-bin/carddisp.pl?gene=KLK7							GAST
GAST	Gastrin	Protein Coding	40	GC17P041712	16.0139	https://www.genecards.org/cgi-bin/carddisp.pl?gene=GAST							CYP2E1
CYP2E1	Cytochrome P450 Family 2 Subfamily E Member 1	Protein Coding	45	GC10P133520	16.0101	https://www.genecards.org/cgi-bin/carddisp.pl?gene=CYP2E1							SAT1
SAT1	Spermidine/Spermine N1-Acetyltransferase 1	Protein Coding	45	GC0XP023784	16.0064	https://www.genecards.org/cgi-bin/carddisp.pl?gene=SAT1							IFNA2
IFNA2	Interferon Alpha 2	Protein Coding	41	GC09M021384	15.9926	https://www.genecards.org/cgi-bin/carddisp.pl?gene=IFNA2							HSD17B4
HSD17B4	Hydroxysteroid 17-Beta Dehydrogenase 4	Protein Coding	47	GC05P119452	15.9493	https://www.genecards.org/cgi-bin/carddisp.pl?gene=HSD17B4							CASC9
CASC9	Cancer Susceptibility 9	RNA Gene	15	GC08M075132	15.9182	https://www.genecards.org/cgi-bin/carddisp.pl?gene=CASC9							LPAR3
LPAR3	Lysophosphatidic Acid Receptor 3	Protein Coding	44	GC01M084811	15.877	https://www.genecards.org/cgi-bin/carddisp.pl?gene=LPAR3							RAB25
RAB25	RAB25, Member RAS Oncogene Family	Protein Coding	40	GC01P156061	15.8715	https://www.genecards.org/cgi-bin/carddisp.pl?gene=RAB25							REST
REST	RE1 Silencing Transcription Factor	Protein Coding	44	GC04P056907	15.8559	https://www.genecards.org/cgi-bin/carddisp.pl?gene=REST							SHC1
SHC1	SHC Adaptor Protein 1	Protein Coding	45	GC01M154962	15.8427	https://www.genecards.org/cgi-bin/carddisp.pl?gene=SHC1							GDF15
GDF15	Growth Differentiation Factor 15	Protein Coding	41	GC19P027797	15.7912	https://www.genecards.org/cgi-bin/carddisp.pl?gene=GDF15							FLNA
FLNA	Filamin A	Protein Coding	49	GC0XM154348	15.744	https://www.genecards.org/cgi-bin/carddisp.pl?gene=FLNA							CTNND1
CTNND1	Catenin Delta 1	Protein Coding	45	GC11P057904	15.7141	https://www.genecards.org/cgi-bin/carddisp.pl?gene=CTNND1							KDM4C
KDM4C	Lysine Demethylase 4C	Protein Coding	41	GC09P006720	15.6982	https://www.genecards.org/cgi-bin/carddisp.pl?gene=KDM4C							STMN1
STMN1	Stathmin 1	Protein Coding	43	GC01M025884	15.6824	https://www.genecards.org/cgi-bin/carddisp.pl?gene=STMN1							HSPD1
HSPD1	Heat Shock Protein Family D (Hsp60) Member 1	Protein Coding	47	GC02M197486	15.6758	https://www.genecards.org/cgi-bin/carddisp.pl?gene=HSPD1							CASC8
CASC8	Cancer Susceptibility 8	RNA Gene	15	GC08M129240	15.6662	https://www.genecards.org/cgi-bin/carddisp.pl?gene=CASC8							CDH13
CDH13	Cadherin 13	Protein Coding	43	GC16P082626	15.6536	https://www.genecards.org/cgi-bin/carddisp.pl?gene=CDH13							HPN
HPN	Hepsin	Protein Coding	44	GC19P035040	15.6481	https://www.genecards.org/cgi-bin/carddisp.pl?gene=HPN							U2AF1
U2AF1	U2 Small Nuclear RNA Auxiliary Factor 1	Protein Coding	43	GC21M043092	15.6444	https://www.genecards.org/cgi-bin/carddisp.pl?gene=U2AF1							TWNK
TWNK	Twinkle MtDNA Helicase	Protein Coding	33	GC10P100993	15.6435	https://www.genecards.org/cgi-bin/carddisp.pl?gene=TWNK							ANXA2
ANXA2	Annexin A2	Protein Coding	48	GC15M060347	15.6387	https://www.genecards.org/cgi-bin/carddisp.pl?gene=ANXA2							NTRK3
NTRK3	Neurotrophic Receptor Tyrosine Kinase 3	Protein Coding	51	GC15M087859	15.6093	https://www.genecards.org/cgi-bin/carddisp.pl?gene=NTRK3							ARAF
ARAF	A-Raf Proto-Oncogene, Serine/Threonine Kinase	Protein Coding	46	GC0XP047562	15.5871	https://www.genecards.org/cgi-bin/carddisp.pl?gene=ARAF							SOX2-OT
SOX2-OT	SOX2 Overlapping Transcript	RNA Gene	23	GC03P180989	15.5778	https://www.genecards.org/cgi-bin/carddisp.pl?gene=SOX2-OT							MDM4
MDM4	MDM4 Regulator Of P53	Protein Coding	44	GC01P204516	15.5769	https://www.genecards.org/cgi-bin/carddisp.pl?gene=MDM4							NANOG
NANOG	Nanog Homeobox	Protein Coding	38	GC12P007787	15.5665	https://www.genecards.org/cgi-bin/carddisp.pl?gene=NANOG							PRSS1
PRSS1	Serine Protease 1	Protein Coding	45	GC07P146073	15.5513	https://www.genecards.org/cgi-bin/carddisp.pl?gene=PRSS1							SST
SST	Somatostatin	Protein Coding	42	GC03M187668	15.5443	https://www.genecards.org/cgi-bin/carddisp.pl?gene=SST							C14orf39
C14orf39	Chromosome 14 Open Reading Frame 39	Protein Coding	34	GC14M060396	15.5309	https://www.genecards.org/cgi-bin/carddisp.pl?gene=C14orf39							TNC
TNC	Tenascin C	Protein Coding	49	GC09M115019	15.5097	https://www.genecards.org/cgi-bin/carddisp.pl?gene=TNC							DDR2
DDR2	Discoidin Domain Receptor Tyrosine Kinase 2	Protein Coding	50	GC01P162631	15.4917	https://www.genecards.org/cgi-bin/carddisp.pl?gene=DDR2							BIRC3
BIRC3	Baculoviral IAP Repeat Containing 3	Protein Coding	47	GC11P102317	15.4772	https://www.genecards.org/cgi-bin/carddisp.pl?gene=BIRC3							MAP2K2
MAP2K2	Mitogen-Activated Protein Kinase Kinase 2	Protein Coding	53	GC19M004090	15.4657	https://www.genecards.org/cgi-bin/carddisp.pl?gene=MAP2K2							PTPRC
PTPRC	Protein Tyrosine Phosphatase Receptor Type C	Protein Coding	50	GC01P198607	15.4369	https://www.genecards.org/cgi-bin/carddisp.pl?gene=PTPRC							MPO
MPO	Myeloperoxidase	Protein Coding	50	GC17M058269	15.4262	https://www.genecards.org/cgi-bin/carddisp.pl?gene=MPO							HLA-DRB1
HLA-DRB1	Major Histocompatibility Complex, Class II, DR Beta 1	Protein Coding	47	GC06M032578	15.4058	https://www.genecards.org/cgi-bin/carddisp.pl?gene=HLA-DRB1							HLA-A
HLA-A	Major Histocompatibility Complex, Class I, A	Protein Coding	47	GC06P058250	15.3773	https://www.genecards.org/cgi-bin/carddisp.pl?gene=HLA-A							FGF7
FGF7	Fibroblast Growth Factor 7	Protein Coding	41	GC15P049423	15.3269	https://www.genecards.org/cgi-bin/carddisp.pl?gene=FGF7							NBR1
NBR1	NBR1 Autophagy Cargo Receptor	Protein Coding	38	GC17P043170	15.2936	https://www.genecards.org/cgi-bin/carddisp.pl?gene=NBR1							F2R
F2R	Coagulation Factor II Thrombin Receptor	Protein Coding	47	GC05P076716	15.293	https://www.genecards.org/cgi-bin/carddisp.pl?gene=F2R							MIR181B2
MIR181B2	MicroRNA 181b-2	RNA Gene	20	GC09P124693	15.2792	https://www.genecards.org/cgi-bin/carddisp.pl?gene=MIR181B2							IKBKB
IKBKB	Inhibitor Of Nuclear Factor Kappa B Kinase Subunit Beta	Protein Coding	52	GC08P042271	15.2575	https://www.genecards.org/cgi-bin/carddisp.pl?gene=IKBKB							CASC11
CASC11	Cancer Susceptibility 11	RNA Gene	15	GC08M129249	15.2467	https://www.genecards.org/cgi-bin/carddisp.pl?gene=CASC11							PDCD4
PDCD4	Programmed Cell Death 4	Protein Coding	42	GC10P110871	15.2	https://www.genecards.org/cgi-bin/carddisp.pl?gene=PDCD4							CDC42
CDC42	Cell Division Cycle 42	Protein Coding	51	GC01P022134	15.1861	https://www.genecards.org/cgi-bin/carddisp.pl?gene=CDC42							FGF1
FGF1	Fibroblast Growth Factor 1	Protein Coding	47	GC05M142555	15.1698	https://www.genecards.org/cgi-bin/carddisp.pl?gene=FGF1							LEPR
LEPR	Leptin Receptor	Protein Coding	49	GC01P065421	15.1641	https://www.genecards.org/cgi-bin/carddisp.pl?gene=LEPR							CDH3
CDH3	Cadherin 3	Protein Coding	47	GC16P068637	15.1352	https://www.genecards.org/cgi-bin/carddisp.pl?gene=CDH3							GRB2
GRB2	Growth Factor Receptor Bound Protein 2	Protein Coding	48	GC17M075318	15.1277	https://www.genecards.org/cgi-bin/carddisp.pl?gene=GRB2							MYB
MYB	MYB Proto-Oncogene, Transcription Factor	Protein Coding	50	GC06P135180	15.124	https://www.genecards.org/cgi-bin/carddisp.pl?gene=MYB							IL2RA
IL2RA	Interleukin 2 Receptor Subunit Alpha	Protein Coding	50	GC10M006010	15.1145	https://www.genecards.org/cgi-bin/carddisp.pl?gene=IL2RA							EREG
EREG	Epiregulin	Protein Coding	41	GC04P074366	15.1043	https://www.genecards.org/cgi-bin/carddisp.pl?gene=EREG							PCAT6
PCAT6	Prostate Cancer Associated Transcript 6	RNA Gene	15	GC01P202810	15.0626	https://www.genecards.org/cgi-bin/carddisp.pl?gene=PCAT6							KLF4
KLF4	Kruppel Like Factor 4	Protein Coding	45	GC09M107484	15.0581	https://www.genecards.org/cgi-bin/carddisp.pl?gene=KLF4							BDNF
BDNF	Brain Derived Neurotrophic Factor	Protein Coding	47	GC11M027654	15.0545	https://www.genecards.org/cgi-bin/carddisp.pl?gene=BDNF							MIR149
MIR149	MicroRNA 149	RNA Gene	21	GC02P240456	15.0507	https://www.genecards.org/cgi-bin/carddisp.pl?gene=MIR149							TNFRSF10C
TNFRSF10C	TNF Receptor Superfamily Member 10c	Protein Coding	39	GC08P023102	15.0505	https://www.genecards.org/cgi-bin/carddisp.pl?gene=TNFRSF10C							ABCD1
ABCD1	ATP Binding Cassette Subfamily D Member 1	Protein Coding	46	GC0XP153724	15.0484	https://www.genecards.org/cgi-bin/carddisp.pl?gene=ABCD1							WNT1
WNT1	Wnt Family Member 1	Protein Coding	45	GC12P049053	15.0391	https://www.genecards.org/cgi-bin/carddisp.pl?gene=WNT1							ICAM1
ICAM1	Intercellular Adhesion Molecule 1	Protein Coding	50	GC19P010270	15.0327	https://www.genecards.org/cgi-bin/carddisp.pl?gene=ICAM1							PEX6
PEX6	Peroxisomal Biogenesis Factor 6	Protein Coding	43	GC06M042963	15.0321	https://www.genecards.org/cgi-bin/carddisp.pl?gene=PEX6							SEC23B
SEC23B	SEC23 Homolog B, COPII Coat Complex Component	Protein Coding	44	GC20P018507	15.0116	https://www.genecards.org/cgi-bin/carddisp.pl?gene=SEC23B							BCAR3
BCAR3	BCAR3 Adaptor Protein, NSP Family Member	Protein Coding	39	GC01M093561	14.9699	https://www.genecards.org/cgi-bin/carddisp.pl?gene=BCAR3							GACAT2
GACAT2	Gastric Cancer Associated Transcript 2	RNA Gene	15	GC18M008695	14.9464	https://www.genecards.org/cgi-bin/carddisp.pl?gene=GACAT2							ANGPT2
ANGPT2	Angiopoietin 2	Protein Coding	45	GC08M006499	14.9404	https://www.genecards.org/cgi-bin/carddisp.pl?gene=ANGPT2							TNFSF11
TNFSF11	TNF Superfamily Member 11	Protein Coding	47	GC13P042562	14.9309	https://www.genecards.org/cgi-bin/carddisp.pl?gene=TNFSF11							PAK1
PAK1	P21 (RAC1) Activated Kinase 1	Protein Coding	48	GC11M077321	14.9036	https://www.genecards.org/cgi-bin/carddisp.pl?gene=PAK1							UGT1A1
UGT1A1	UDP Glucuronosyltransferase Family 1 Member A1	Protein Coding	48	GC02P233760	14.8829	https://www.genecards.org/cgi-bin/carddisp.pl?gene=UGT1A1							DAPK1
DAPK1	Death Associated Protein Kinase 1	Protein Coding	49	GC09P087497	14.8718	https://www.genecards.org/cgi-bin/carddisp.pl?gene=DAPK1							KRT5
KRT5	Keratin 5	Protein Coding	47	GC12M052514	14.8614	https://www.genecards.org/cgi-bin/carddisp.pl?gene=KRT5							IL7
IL7	Interleukin 7	Protein Coding	41	GC08M078689	14.8545	https://www.genecards.org/cgi-bin/carddisp.pl?gene=IL7							CHUK
CHUK	Component Of Inhibitor Of Nuclear Factor Kappa B Kinase Complex	Protein Coding	52	GC10M100188	14.8518	https://www.genecards.org/cgi-bin/carddisp.pl?gene=CHUK							AREL1
AREL1	Apoptosis Resistant E3 Ubiquitin Protein Ligase 1	Protein Coding	34	GC14M074653	14.8429	https://www.genecards.org/cgi-bin/carddisp.pl?gene=AREL1							NCOR1
NCOR1	Nuclear Receptor Corepressor 1	Protein Coding	44	GC17M016029	14.8325	https://www.genecards.org/cgi-bin/carddisp.pl?gene=NCOR1							NOS3
NOS3	Nitric Oxide Synthase 3	Protein Coding	51	GC07P150990	14.8201	https://www.genecards.org/cgi-bin/carddisp.pl?gene=NOS3							MIR542
MIR542	MicroRNA 542	RNA Gene	18	GC0XM134638	14.8162	https://www.genecards.org/cgi-bin/carddisp.pl?gene=MIR542							DRAIC
DRAIC	Downregulated RNA In Cancer, Inhibitor Of Cell Invasion And Migration	RNA Gene	14	GC15P079001	14.8162	https://www.genecards.org/cgi-bin/carddisp.pl?gene=DRAIC							GATA2
GATA2	GATA Binding Protein 2	Protein Coding	48	GC03M128479	14.8075	https://www.genecards.org/cgi-bin/carddisp.pl?gene=GATA2							GH1
GH1	Growth Hormone 1	Protein Coding	44	GC17M063917	14.771	https://www.genecards.org/cgi-bin/carddisp.pl?gene=GH1							LEF1
LEF1	Lymphoid Enhancer Binding Factor 1	Protein Coding	47	GC04M108047	14.7644	https://www.genecards.org/cgi-bin/carddisp.pl?gene=LEF1							HLA-B
HLA-B	Major Histocompatibility Complex, Class I, B	Protein Coding	47	GC06M049073	14.7443	https://www.genecards.org/cgi-bin/carddisp.pl?gene=HLA-B							IFNA1
IFNA1	Interferon Alpha 1	Protein Coding	39	GC09P021532	14.7263	https://www.genecards.org/cgi-bin/carddisp.pl?gene=IFNA1							NGF
NGF	Nerve Growth Factor	Protein Coding	50	GC01M115285	14.7075	https://www.genecards.org/cgi-bin/carddisp.pl?gene=NGF							TRIM28
TRIM28	Tripartite Motif Containing 28	Protein Coding	43	GC19P058544	14.6976	https://www.genecards.org/cgi-bin/carddisp.pl?gene=TRIM28							SERPINA1
SERPINA1	Serpin Family A Member 1	Protein Coding	48	GC14M094376	14.6944	https://www.genecards.org/cgi-bin/carddisp.pl?gene=SERPINA1							FEN1
FEN1	Flap Structure-Specific Endonuclease 1	Protein Coding	45	GC11P061793	14.6384	https://www.genecards.org/cgi-bin/carddisp.pl?gene=FEN1							COL2A1
COL2A1	Collagen Type II Alpha 1 Chain	Protein Coding	48	GC12M047972	14.613	https://www.genecards.org/cgi-bin/carddisp.pl?gene=COL2A1							HNF1A
HNF1A	HNF1 Homeobox A	Protein Coding	45	GC12P120978	14.6005	https://www.genecards.org/cgi-bin/carddisp.pl?gene=HNF1A							HOTTIP
HOTTIP	HOXA Distal Transcript Antisense RNA	RNA Gene	23	GC07P027198	14.5964	https://www.genecards.org/cgi-bin/carddisp.pl?gene=HOTTIP							PAEP
PAEP	Progestagen Associated Endometrial Protein	Protein Coding	39	GC09P135561	14.5868	https://www.genecards.org/cgi-bin/carddisp.pl?gene=PAEP							HMGB1
HMGB1	High Mobility Group Box 1	Protein Coding	44	GC13M030456	14.501	https://www.genecards.org/cgi-bin/carddisp.pl?gene=HMGB1							KLF5
KLF5	Kruppel Like Factor 5	Protein Coding	45	GC13P073054	14.4997	https://www.genecards.org/cgi-bin/carddisp.pl?gene=KLF5							MIR361
MIR361	MicroRNA 361	RNA Gene	17	GC0XM085903	14.4983	https://www.genecards.org/cgi-bin/carddisp.pl?gene=MIR361							CYP11A1
CYP11A1	Cytochrome P450 Family 11 Subfamily A Member 1	Protein Coding	50	GC15M074337	14.4802	https://www.genecards.org/cgi-bin/carddisp.pl?gene=CYP11A1							CD82
CD82	CD82 Molecule	Protein Coding	43	GC11P044586	14.4769	https://www.genecards.org/cgi-bin/carddisp.pl?gene=CD82							LIF
LIF	LIF Interleukin 6 Family Cytokine	Protein Coding	41	GC22M030240	14.4746	https://www.genecards.org/cgi-bin/carddisp.pl?gene=LIF							VAV3
VAV3	Vav Guanine Nucleotide Exchange Factor 3	Protein Coding	44	GC01M107571	14.4641	https://www.genecards.org/cgi-bin/carddisp.pl?gene=VAV3							ETV1
ETV1	ETS Variant Transcription Factor 1	Protein Coding	47	GC07M013891	14.4409	https://www.genecards.org/cgi-bin/carddisp.pl?gene=ETV1							NACC1
NACC1	Nucleus Accumbens Associated 1	Protein Coding	40	GC19P013117	14.4234	https://www.genecards.org/cgi-bin/carddisp.pl?gene=NACC1							SOX3
SOX3	SRY-Box Transcription Factor 3	Protein Coding	44	GC0XM140502	14.3969	https://www.genecards.org/cgi-bin/carddisp.pl?gene=SOX3							MMP13
MMP13	Matrix Metallopeptidase 13	Protein Coding	50	GC11M102942	14.3866	https://www.genecards.org/cgi-bin/carddisp.pl?gene=MMP13							SEMA4A
SEMA4A	Semaphorin 4A	Protein Coding	45	GC01P156147	14.3797	https://www.genecards.org/cgi-bin/carddisp.pl?gene=SEMA4A							JUP
JUP	Junction Plakoglobin	Protein Coding	47	GC17M041754	14.3645	https://www.genecards.org/cgi-bin/carddisp.pl?gene=JUP							FLI1
FLI1	Fli-1 Proto-Oncogene, ETS Transcription Factor	Protein Coding	48	GC11P128686	14.3355	https://www.genecards.org/cgi-bin/carddisp.pl?gene=FLI1							KLK5
KLK5	Kallikrein Related Peptidase 5	Protein Coding	41	GC19M050943	14.3037	https://www.genecards.org/cgi-bin/carddisp.pl?gene=KLK5							MIR32
MIR32	MicroRNA 32	RNA Gene	20	GC09M109046	14.3004	https://www.genecards.org/cgi-bin/carddisp.pl?gene=MIR32							MTDH
MTDH	Metadherin	Protein Coding	40	GC08P097643	14.2879	https://www.genecards.org/cgi-bin/carddisp.pl?gene=MTDH							MIR324
MIR324	MicroRNA 324	RNA Gene	19	GC17M007223	14.2779	https://www.genecards.org/cgi-bin/carddisp.pl?gene=MIR324							STAT5B
STAT5B	Signal Transducer And Activator Of Transcription 5B	Protein Coding	49	GC17M042199	14.2777	https://www.genecards.org/cgi-bin/carddisp.pl?gene=STAT5B							SLC34A2
SLC34A2	Solute Carrier Family 34 Member 2	Protein Coding	46	GC04P025657	14.2726	https://www.genecards.org/cgi-bin/carddisp.pl?gene=SLC34A2							BID
BID	BH3 Interacting Domain Death Agonist	Protein Coding	45	GC22M017734	14.2438	https://www.genecards.org/cgi-bin/carddisp.pl?gene=BID							MIR29B2
MIR29B2	MicroRNA 29b-2	RNA Gene	19	GC01M207806	14.2431	https://www.genecards.org/cgi-bin/carddisp.pl?gene=MIR29B2							ST8
ST8	Suppression Of Tumorigenicity 8 (Ovarian)	Genetic Locus	2	GC06U990118	14.2395	https://www.genecards.org/cgi-bin/carddisp.pl?gene=ST8							CYP2D6
CYP2D6	Cytochrome P450 Family 2 Subfamily D Member 6	Protein Coding	48	GC22M042126	14.2261	https://www.genecards.org/cgi-bin/carddisp.pl?gene=CYP2D6							LIG4
LIG4	DNA Ligase 4	Protein Coding	48	GC13M108207	14.2159	https://www.genecards.org/cgi-bin/carddisp.pl?gene=LIG4							AXL
AXL	AXL Receptor Tyrosine Kinase	Protein Coding	51	GC19P041219	14.197	https://www.genecards.org/cgi-bin/carddisp.pl?gene=AXL							EGR1
EGR1	Early Growth Response 1	Protein Coding	43	GC05P138465	14.1944	https://www.genecards.org/cgi-bin/carddisp.pl?gene=EGR1							CCR7
CCR7	C-C Motif Chemokine Receptor 7	Protein Coding	45	GC17M040556	14.1941	https://www.genecards.org/cgi-bin/carddisp.pl?gene=CCR7							CD4
CD4	CD4 Molecule	Protein Coding	49	GC12P006786	14.1822	https://www.genecards.org/cgi-bin/carddisp.pl?gene=CD4							TCIM
TCIM	Transcriptional And Immune Response Regulator	Protein Coding	26	GC08P040153	14.1497	https://www.genecards.org/cgi-bin/carddisp.pl?gene=TCIM							INHBA
INHBA	Inhibin Subunit Beta A	Protein Coding	44	GC07M041668	14.127	https://www.genecards.org/cgi-bin/carddisp.pl?gene=INHBA							EIF2B4
EIF2B4	Eukaryotic Translation Initiation Factor 2B Subunit Delta	Protein Coding	44	GC02M027364	14.1004	https://www.genecards.org/cgi-bin/carddisp.pl?gene=EIF2B4							CTTN
CTTN	Cortactin	Protein Coding	43	GC11P070398	14.1003	https://www.genecards.org/cgi-bin/carddisp.pl?gene=CTTN							TNFRSF1A
TNFRSF1A	TNF Receptor Superfamily Member 1A	Protein Coding	48	GC12M006328	14.0994	https://www.genecards.org/cgi-bin/carddisp.pl?gene=TNFRSF1A							CALR
CALR	Calreticulin	Protein Coding	50	GC19P012938	14.0914	https://www.genecards.org/cgi-bin/carddisp.pl?gene=CALR							EEF1A2
EEF1A2	Eukaryotic Translation Elongation Factor 1 Alpha 2	Protein Coding	47	GC20M063488	14.0827	https://www.genecards.org/cgi-bin/carddisp.pl?gene=EEF1A2							MIR24-1
MIR24-1	MicroRNA 24-1	RNA Gene	19	GC09P095086	14.0804	https://www.genecards.org/cgi-bin/carddisp.pl?gene=MIR24-1							IFITM1
IFITM1	Interferon Induced Transmembrane Protein 1	Protein Coding	41	GC11P000313	14.0765	https://www.genecards.org/cgi-bin/carddisp.pl?gene=IFITM1							ZNF268
ZNF268	Zinc Finger Protein 268	Protein Coding	37	GC12P133181	14.0759	https://www.genecards.org/cgi-bin/carddisp.pl?gene=ZNF268							ALDH2
ALDH2	Aldehyde Dehydrogenase 2 Family Member	Protein Coding	50	GC12P111766	14.0757	https://www.genecards.org/cgi-bin/carddisp.pl?gene=ALDH2							MIR485
MIR485	MicroRNA 485	RNA Gene	18	GC14P106822	14.0676	https://www.genecards.org/cgi-bin/carddisp.pl?gene=MIR485							TACC1
TACC1	Transforming Acidic Coiled-Coil Containing Protein 1	Protein Coding	41	GC08P038728	14.0585	https://www.genecards.org/cgi-bin/carddisp.pl?gene=TACC1							GATA4
GATA4	GATA Binding Protein 4	Protein Coding	48	GC08P011676	14.0436	https://www.genecards.org/cgi-bin/carddisp.pl?gene=GATA4							SLPI
SLPI	Secretory Leukocyte Peptidase Inhibitor	Protein Coding	39	GC20M045252	14.0385	https://www.genecards.org/cgi-bin/carddisp.pl?gene=SLPI							EPHX1
EPHX1	Epoxide Hydrolase 1	Protein Coding	46	GC01P225810	14.0315	https://www.genecards.org/cgi-bin/carddisp.pl?gene=EPHX1							PECAM1
PECAM1	Platelet And Endothelial Cell Adhesion Molecule 1	Protein Coding	40	GC17M064319	14.0268	https://www.genecards.org/cgi-bin/carddisp.pl?gene=PECAM1							ALOX5
ALOX5	Arachidonate 5-Lipoxygenase	Protein Coding	49	GC10P045374	14.0241	https://www.genecards.org/cgi-bin/carddisp.pl?gene=ALOX5							AHR
AHR	Aryl Hydrocarbon Receptor	Protein Coding	48	GC07P016916	14.0184	https://www.genecards.org/cgi-bin/carddisp.pl?gene=AHR							PIK3R3
PIK3R3	Phosphoinositide-3-Kinase Regulatory Subunit 3	Protein Coding	44	GC01M046041	14.0063	https://www.genecards.org/cgi-bin/carddisp.pl?gene=PIK3R3							MAGEA3
MAGEA3	MAGE Family Member A3	Protein Coding	37	GC0XP152698	13.999	https://www.genecards.org/cgi-bin/carddisp.pl?gene=MAGEA3							BRMS1
BRMS1	BRMS1 Transcriptional Repressor And Anoikis Regulator	Protein Coding	37	GC11M071762	13.9826	https://www.genecards.org/cgi-bin/carddisp.pl?gene=BRMS1							POSTN
POSTN	Periostin	Protein Coding	43	GC13M037562	13.9566	https://www.genecards.org/cgi-bin/carddisp.pl?gene=POSTN							UPK3A
UPK3A	Uroplakin 3A	Protein Coding	37	GC22P045284	13.9547	https://www.genecards.org/cgi-bin/carddisp.pl?gene=UPK3A							MIR135A1
MIR135A1	MicroRNA 135a-1	RNA Gene	20	GC03M052296	13.9493	https://www.genecards.org/cgi-bin/carddisp.pl?gene=MIR135A1							CYP1A2
CYP1A2	Cytochrome P450 Family 1 Subfamily A Member 2	Protein Coding	45	GC15P074748	13.9483	https://www.genecards.org/cgi-bin/carddisp.pl?gene=CYP1A2							PAX5
PAX5	Paired Box 5	Protein Coding	47	GC09M036828	13.9412	https://www.genecards.org/cgi-bin/carddisp.pl?gene=PAX5							LPAR1
LPAR1	Lysophosphatidic Acid Receptor 1	Protein Coding	46	GC09M110873	13.9357	https://www.genecards.org/cgi-bin/carddisp.pl?gene=LPAR1							TPX2
TPX2	TPX2 Microtubule Nucleation Factor	Protein Coding	42	GC20P031739	13.9223	https://www.genecards.org/cgi-bin/carddisp.pl?gene=TPX2							PTPN1
PTPN1	Protein Tyrosine Phosphatase Non-Receptor Type 1	Protein Coding	50	GC20P050510	13.9142	https://www.genecards.org/cgi-bin/carddisp.pl?gene=PTPN1							SNHG20
SNHG20	Small Nucleolar RNA Host Gene 20	RNA Gene	18	GC17P077087	13.9115	https://www.genecards.org/cgi-bin/carddisp.pl?gene=SNHG20							OCIAD2
OCIAD2	OCIA Domain Containing 2	Protein Coding	35	GC04M048887	13.8914	https://www.genecards.org/cgi-bin/carddisp.pl?gene=OCIAD2							MAGEA1
MAGEA1	MAGE Family Member A1	Protein Coding	38	GC0XP153179	13.8876	https://www.genecards.org/cgi-bin/carddisp.pl?gene=MAGEA1							JAG1
JAG1	Jagged Canonical Notch Ligand 1	Protein Coding	50	GC20M010637	13.8769	https://www.genecards.org/cgi-bin/carddisp.pl?gene=JAG1							HMGA1
HMGA1	High Mobility Group AT-Hook 1	Protein Coding	46	GC06P058420	13.8449	https://www.genecards.org/cgi-bin/carddisp.pl?gene=HMGA1							HSF2BP
HSF2BP	Heat Shock Transcription Factor 2 Binding Protein	Protein Coding	35	GC21M043453	13.8401	https://www.genecards.org/cgi-bin/carddisp.pl?gene=HSF2BP							JUND
JUND	JunD Proto-Oncogene, AP-1 Transcription Factor Subunit	Protein Coding	42	GC19M018279	13.8257	https://www.genecards.org/cgi-bin/carddisp.pl?gene=JUND							ERAL1
ERAL1	Era Like 12S Mitochondrial RRNA Chaperone 1	Protein Coding	40	GC17P030435	13.8234	https://www.genecards.org/cgi-bin/carddisp.pl?gene=ERAL1							RUNX2
RUNX2	RUNX Family Transcription Factor 2	Protein Coding	48	GC06P058536	13.8222	https://www.genecards.org/cgi-bin/carddisp.pl?gene=RUNX2							PKM
PKM	Pyruvate Kinase M1/2	Protein Coding	45	GC15M072199	13.8073	https://www.genecards.org/cgi-bin/carddisp.pl?gene=PKM							HELLS
HELLS	Helicase, Lymphoid Specific	Protein Coding	45	GC10P094501	13.802	https://www.genecards.org/cgi-bin/carddisp.pl?gene=HELLS							FSHB
FSHB	Follicle Stimulating Hormone Subunit Beta	Protein Coding	43	GC11P030210	13.7948	https://www.genecards.org/cgi-bin/carddisp.pl?gene=FSHB							FGF8
FGF8	Fibroblast Growth Factor 8	Protein Coding	47	GC10M101770	13.7914	https://www.genecards.org/cgi-bin/carddisp.pl?gene=FGF8							MIR495
MIR495	MicroRNA 495	RNA Gene	16	GC14P106827	13.7866	https://www.genecards.org/cgi-bin/carddisp.pl?gene=MIR495							MIR134
MIR134	MicroRNA 134	RNA Gene	19	GC14P106797	13.7817	https://www.genecards.org/cgi-bin/carddisp.pl?gene=MIR134							RALGDS
RALGDS	Ral Guanine Nucleotide Dissociation Stimulator	Protein Coding	42	GC09M133097	13.73	https://www.genecards.org/cgi-bin/carddisp.pl?gene=RALGDS							GATA3
GATA3	GATA Binding Protein 3	Protein Coding	49	GC10P008045	13.7286	https://www.genecards.org/cgi-bin/carddisp.pl?gene=GATA3							IRS2
IRS2	Insulin Receptor Substrate 2	Protein Coding	45	GC13M109752	13.7256	https://www.genecards.org/cgi-bin/carddisp.pl?gene=IRS2							CBFB
CBFB	Core-Binding Factor Subunit Beta	Protein Coding	44	GC16P067063	13.724	https://www.genecards.org/cgi-bin/carddisp.pl?gene=CBFB							HDAC2
HDAC2	Histone Deacetylase 2	Protein Coding	51	GC06M113933	13.7151	https://www.genecards.org/cgi-bin/carddisp.pl?gene=HDAC2							ANXA3
ANXA3	Annexin A3	Protein Coding	42	GC04P078551	13.7131	https://www.genecards.org/cgi-bin/carddisp.pl?gene=ANXA3							MIR337
MIR337	MicroRNA 337	RNA Gene	19	GC14P106806	13.7095	https://www.genecards.org/cgi-bin/carddisp.pl?gene=MIR337							FGF4
FGF4	Fibroblast Growth Factor 4	Protein Coding	43	GC11M071947	13.6966	https://www.genecards.org/cgi-bin/carddisp.pl?gene=FGF4							LINC00472
LINC00472	Long Intergenic Non-Protein Coding RNA 472	RNA Gene	22	GC06M071344	13.6778	https://www.genecards.org/cgi-bin/carddisp.pl?gene=LINC00472							BCL6
BCL6	BCL6 Transcription Repressor	Protein Coding	44	GC03M187721	13.6633	https://www.genecards.org/cgi-bin/carddisp.pl?gene=BCL6							NNT-AS1
NNT-AS1	NNT Antisense RNA 1	RNA Gene	15	GC05M043775	13.6591	https://www.genecards.org/cgi-bin/carddisp.pl?gene=NNT-AS1							NR3C1
NR3C1	Nuclear Receptor Subfamily 3 Group C Member 1	Protein Coding	50	GC05M143277	13.6504	https://www.genecards.org/cgi-bin/carddisp.pl?gene=NR3C1							HSPB2
HSPB2	Heat Shock Protein Family B (Small) Member 2	Protein Coding	40	GC11P111913	13.6447	https://www.genecards.org/cgi-bin/carddisp.pl?gene=HSPB2							MNX1-AS1
MNX1-AS1	MNX1 Antisense RNA 1 (Head To Head)	RNA Gene	16	GC07P157010	13.6441	https://www.genecards.org/cgi-bin/carddisp.pl?gene=MNX1-AS1							SPA17
SPA17	Sperm Autoantigenic Protein 17	Protein Coding	37	GC11P124673	13.6257	https://www.genecards.org/cgi-bin/carddisp.pl?gene=SPA17							CD28
CD28	CD28 Molecule	Protein Coding	46	GC02P203706	13.616	https://www.genecards.org/cgi-bin/carddisp.pl?gene=CD28							ATP7B
ATP7B	ATPase Copper Transporting Beta	Protein Coding	48	GC13M051930	13.5907	https://www.genecards.org/cgi-bin/carddisp.pl?gene=ATP7B							HARS2
HARS2	Histidyl-TRNA Synthetase 2, Mitochondrial	Protein Coding	44	GC05P144160	13.5873	https://www.genecards.org/cgi-bin/carddisp.pl?gene=HARS2							CEACAM3
CEACAM3	CEA Cell Adhesion Molecule 3	Protein Coding	41	GC19P041796	13.5809	https://www.genecards.org/cgi-bin/carddisp.pl?gene=CEACAM3							CCN2
CCN2	Cellular Communication Network Factor 2	Protein Coding	38	GC06M131948	13.5499	https://www.genecards.org/cgi-bin/carddisp.pl?gene=CCN2							MFAP5
MFAP5	Microfibril Associated Protein 5	Protein Coding	41	GC12M008637	13.5453	https://www.genecards.org/cgi-bin/carddisp.pl?gene=MFAP5							NBR2
NBR2	Neighbor Of BRCA1 LncRNA 2	RNA Gene	24	GC17P043125	13.531	https://www.genecards.org/cgi-bin/carddisp.pl?gene=NBR2							LPAR2
LPAR2	Lysophosphatidic Acid Receptor 2	Protein Coding	44	GC19M019624	13.5305	https://www.genecards.org/cgi-bin/carddisp.pl?gene=LPAR2							FOLH1
FOLH1	Folate Hydrolase 1	Protein Coding	47	GC11M071265	13.5282	https://www.genecards.org/cgi-bin/carddisp.pl?gene=FOLH1							MACC1
MACC1	MET Transcriptional Regulator MACC1	Protein Coding	36	GC07M020140	13.5208	https://www.genecards.org/cgi-bin/carddisp.pl?gene=MACC1							APEX1
APEX1	Apurinic/Apyrimidinic Endodeoxyribonuclease 1	Protein Coding	44	GC14P020455	13.511	https://www.genecards.org/cgi-bin/carddisp.pl?gene=APEX1							STAT5A
STAT5A	Signal Transducer And Activator Of Transcription 5A	Protein Coding	46	GC17P042287	13.5077	https://www.genecards.org/cgi-bin/carddisp.pl?gene=STAT5A							LDHA
LDHA	Lactate Dehydrogenase A	Protein Coding	51	GC11P018394	13.4918	https://www.genecards.org/cgi-bin/carddisp.pl?gene=LDHA							NDRG1
NDRG1	N-Myc Downstream Regulated 1	Protein Coding	44	GC08M133237	13.4889	https://www.genecards.org/cgi-bin/carddisp.pl?gene=NDRG1							PDGFD
PDGFD	Platelet Derived Growth Factor D	Protein Coding	44	GC11M103907	13.4854	https://www.genecards.org/cgi-bin/carddisp.pl?gene=PDGFD							PAK4
PAK4	P21 (RAC1) Activated Kinase 4	Protein Coding	48	GC19P039125	13.4586	https://www.genecards.org/cgi-bin/carddisp.pl?gene=PAK4							TYR
TYR	Tyrosinase	Protein Coding	47	GC11P089177	13.4426	https://www.genecards.org/cgi-bin/carddisp.pl?gene=TYR							EIF4E
EIF4E	Eukaryotic Translation Initiation Factor 4E	Protein Coding	49	GC04M098879	13.425	https://www.genecards.org/cgi-bin/carddisp.pl?gene=EIF4E							TLR9
TLR9	Toll Like Receptor 9	Protein Coding	44	GC03M052222	13.4244	https://www.genecards.org/cgi-bin/carddisp.pl?gene=TLR9							TNFRSF1B
TNFRSF1B	TNF Receptor Superfamily Member 1B	Protein Coding	47	GC01P012167	13.4239	https://www.genecards.org/cgi-bin/carddisp.pl?gene=TNFRSF1B							GCLC
GCLC	Glutamate-Cysteine Ligase Catalytic Subunit	Protein Coding	44	GC06M053497	13.4112	https://www.genecards.org/cgi-bin/carddisp.pl?gene=GCLC							CXCR2
CXCR2	C-X-C Motif Chemokine Receptor 2	Protein Coding	48	GC02P218125	13.4004	https://www.genecards.org/cgi-bin/carddisp.pl?gene=CXCR2							ENO1
ENO1	Enolase 1	Protein Coding	47	GC01M008861	13.3956	https://www.genecards.org/cgi-bin/carddisp.pl?gene=ENO1							MIR376C
MIR376C	MicroRNA 376c	RNA Gene	18	GC14P106811	13.3916	https://www.genecards.org/cgi-bin/carddisp.pl?gene=MIR376C							CYTOR
CYTOR	Cytoskeleton Regulator RNA	RNA Gene	18	GC02P087644	13.3853	https://www.genecards.org/cgi-bin/carddisp.pl?gene=CYTOR							SOHLH1
SOHLH1	Spermatogenesis And Oogenesis Specific Basic Helix-Loop-Helix 1	Protein Coding	34	GC09M135693	13.3784	https://www.genecards.org/cgi-bin/carddisp.pl?gene=SOHLH1							ERN1
ERN1	Endoplasmic Reticulum To Nucleus Signaling 1	Protein Coding	45	GC17M064039	13.3481	https://www.genecards.org/cgi-bin/carddisp.pl?gene=ERN1							TMPRSS3
TMPRSS3	Transmembrane Serine Protease 3	Protein Coding	42	GC21M042371	13.3401	https://www.genecards.org/cgi-bin/carddisp.pl?gene=TMPRSS3							PREPL
PREPL	Prolyl Endopeptidase Like	Protein Coding	41	GC02M044281	13.3058	https://www.genecards.org/cgi-bin/carddisp.pl?gene=PREPL							EIF2B5
EIF2B5	Eukaryotic Translation Initiation Factor 2B Subunit Epsilon	Protein Coding	43	GC03P184135	13.3004	https://www.genecards.org/cgi-bin/carddisp.pl?gene=EIF2B5							FGF3
FGF3	Fibroblast Growth Factor 3	Protein Coding	43	GC11M071948	13.2784	https://www.genecards.org/cgi-bin/carddisp.pl?gene=FGF3							CCKBR
CCKBR	Cholecystokinin B Receptor	Protein Coding	45	GC11P006259	13.2558	https://www.genecards.org/cgi-bin/carddisp.pl?gene=CCKBR							GNRH2
GNRH2	Gonadotropin Releasing Hormone 2	Protein Coding	34	GC20P003353	13.2381	https://www.genecards.org/cgi-bin/carddisp.pl?gene=GNRH2							RPS20
RPS20	Ribosomal Protein S20	Protein Coding	44	GC08M056067	13.1992	https://www.genecards.org/cgi-bin/carddisp.pl?gene=RPS20							NAT1
NAT1	N-Acetyltransferase 1	Protein Coding	44	GC08P018179	13.1923	https://www.genecards.org/cgi-bin/carddisp.pl?gene=NAT1							STS
STS	Steroid Sulfatase	Protein Coding	45	GC0XP007146	13.1807	https://www.genecards.org/cgi-bin/carddisp.pl?gene=STS							HK2
HK2	Hexokinase 2	Protein Coding	47	GC02P074833	13.1607	https://www.genecards.org/cgi-bin/carddisp.pl?gene=HK2							LOC110806263
LOC110806263	TERT 5' Regulatory Region	Biological Region	2	GC05P001294	13.1433	https://www.genecards.org/cgi-bin/carddisp.pl?gene=LOC110806263							MIR27B
MIR27B	MicroRNA 27b	RNA Gene	21	GC09P095097	13.1332	https://www.genecards.org/cgi-bin/carddisp.pl?gene=MIR27B							AURKB
AURKB	Aurora Kinase B	Protein Coding	49	GC17M009347	13.1319	https://www.genecards.org/cgi-bin/carddisp.pl?gene=AURKB							MIR29B1
MIR29B1	MicroRNA 29b-1	RNA Gene	21	GC07M130877	13.1138	https://www.genecards.org/cgi-bin/carddisp.pl?gene=MIR29B1							MIR494
MIR494	MicroRNA 494	RNA Gene	17	GC14P106826	13.11	https://www.genecards.org/cgi-bin/carddisp.pl?gene=MIR494							PDGFA
PDGFA	Platelet Derived Growth Factor Subunit A	Protein Coding	43	GC07M000497	13.0839	https://www.genecards.org/cgi-bin/carddisp.pl?gene=PDGFA							MIR132
MIR132	MicroRNA 132	RNA Gene	22	GC17M002049	13.0833	https://www.genecards.org/cgi-bin/carddisp.pl?gene=MIR132							CD247
CD247	CD247 Molecule	Protein Coding	49	GC01M167399	13.0751	https://www.genecards.org/cgi-bin/carddisp.pl?gene=CD247							ODC1
ODC1	Ornithine Decarboxylase 1	Protein Coding	48	GC02M010432	13.0741	https://www.genecards.org/cgi-bin/carddisp.pl?gene=ODC1							KMT2A
KMT2A	Lysine Methyltransferase 2A	Protein Coding	45	GC11P118436	13.0482	https://www.genecards.org/cgi-bin/carddisp.pl?gene=KMT2A							NBAT1
NBAT1	Neuroblastoma Associated Transcript 1	RNA Gene	16	GC06M022137	13.0423	https://www.genecards.org/cgi-bin/carddisp.pl?gene=NBAT1							S100A6
S100A6	S100 Calcium Binding Protein A6	Protein Coding	42	GC01M153535	13.0395	https://www.genecards.org/cgi-bin/carddisp.pl?gene=S100A6							GHR
GHR	Growth Hormone Receptor	Protein Coding	46	GC05P042429	13.034	https://www.genecards.org/cgi-bin/carddisp.pl?gene=GHR							PXN
PXN	Paxillin	Protein Coding	45	GC12M120210	13.0113	https://www.genecards.org/cgi-bin/carddisp.pl?gene=PXN							BIRC2
BIRC2	Baculoviral IAP Repeat Containing 2	Protein Coding	45	GC11P102347	12.999	https://www.genecards.org/cgi-bin/carddisp.pl?gene=BIRC2							MYD88
MYD88	MYD88 Innate Immune Signal Transduction Adaptor	Protein Coding	48	GC03P038139	12.9928	https://www.genecards.org/cgi-bin/carddisp.pl?gene=MYD88							XRCC5
XRCC5	X-Ray Repair Cross Complementing 5	Protein Coding	44	GC02P216107	12.9908	https://www.genecards.org/cgi-bin/carddisp.pl?gene=XRCC5							DANCR
DANCR	Differentiation Antagonizing Non-Protein Coding RNA	RNA Gene	22	GC04P052712	12.9853	https://www.genecards.org/cgi-bin/carddisp.pl?gene=DANCR							PTPN3
PTPN3	Protein Tyrosine Phosphatase Non-Receptor Type 3	Protein Coding	44	GC09M109375	12.9845	https://www.genecards.org/cgi-bin/carddisp.pl?gene=PTPN3							PML
PML	PML Nuclear Body Scaffold	Protein Coding	45	GC15P073994	12.9815	https://www.genecards.org/cgi-bin/carddisp.pl?gene=PML							FOXA1
FOXA1	Forkhead Box A1	Protein Coding	43	GC14M037589	12.9763	https://www.genecards.org/cgi-bin/carddisp.pl?gene=FOXA1							TYRO3
TYRO3	TYRO3 Protein Tyrosine Kinase	Protein Coding	47	GC15P041557	12.9559	https://www.genecards.org/cgi-bin/carddisp.pl?gene=TYRO3							SF3B1
SF3B1	Splicing Factor 3b Subunit 1	Protein Coding	45	GC02M197396	12.9393	https://www.genecards.org/cgi-bin/carddisp.pl?gene=SF3B1							MIR30B
MIR30B	MicroRNA 30b	RNA Gene	21	GC08M134800	12.9317	https://www.genecards.org/cgi-bin/carddisp.pl?gene=MIR30B							BIRC6
BIRC6	Baculoviral IAP Repeat Containing 6	Protein Coding	42	GC02P032371	12.9257	https://www.genecards.org/cgi-bin/carddisp.pl?gene=BIRC6							CLEC3B
CLEC3B	C-Type Lectin Domain Family 3 Member B	Protein Coding	40	GC03P045699	12.9245	https://www.genecards.org/cgi-bin/carddisp.pl?gene=CLEC3B							RPS6KA2
RPS6KA2	Ribosomal Protein S6 Kinase A2	Protein Coding	47	GC06M166409	12.9222	https://www.genecards.org/cgi-bin/carddisp.pl?gene=RPS6KA2							AMACR
AMACR	Alpha-Methylacyl-CoA Racemase	Protein Coding	45	GC05M033986	12.9	https://www.genecards.org/cgi-bin/carddisp.pl?gene=AMACR							SSX2
SSX2	SSX Family Member 2	Protein Coding	37	GC0XM052696	12.8832	https://www.genecards.org/cgi-bin/carddisp.pl?gene=SSX2							NCOA4
NCOA4	Nuclear Receptor Coactivator 4	Protein Coding	40	GC10M046005	12.8791	https://www.genecards.org/cgi-bin/carddisp.pl?gene=NCOA4							CCN1
CCN1	Cellular Communication Network Factor 1	Protein Coding	30	GC01P085581	12.879	https://www.genecards.org/cgi-bin/carddisp.pl?gene=CCN1							PHOX2B
PHOX2B	Paired Like Homeobox 2B	Protein Coding	43	GC04M041746	12.8536	https://www.genecards.org/cgi-bin/carddisp.pl?gene=PHOX2B							ITGA5
ITGA5	Integrin Subunit Alpha 5	Protein Coding	48	GC12M054469	12.8516	https://www.genecards.org/cgi-bin/carddisp.pl?gene=ITGA5							FADD
FADD	Fas Associated Via Death Domain	Protein Coding	47	GC11P070203	12.8508	https://www.genecards.org/cgi-bin/carddisp.pl?gene=FADD							CCNE2
CCNE2	Cyclin E2	Protein Coding	42	GC08M094879	12.8464	https://www.genecards.org/cgi-bin/carddisp.pl?gene=CCNE2							ID3
ID3	Inhibitor Of DNA Binding 3, HLH Protein	Protein Coding	42	GC01M023557	12.8285	https://www.genecards.org/cgi-bin/carddisp.pl?gene=ID3							RSF1
RSF1	Remodeling And Spacing Factor 1	Protein Coding	35	GC11M077659	12.825	https://www.genecards.org/cgi-bin/carddisp.pl?gene=RSF1							CYP24A1
CYP24A1	Cytochrome P450 Family 24 Subfamily A Member 1	Protein Coding	47	GC20M054153	12.8237	https://www.genecards.org/cgi-bin/carddisp.pl?gene=CYP24A1							IL17A
IL17A	Interleukin 17A	Protein Coding	41	GC06P052186	12.8235	https://www.genecards.org/cgi-bin/carddisp.pl?gene=IL17A							TCF4
TCF4	Transcription Factor 4	Protein Coding	46	GC18M055222	12.8232	https://www.genecards.org/cgi-bin/carddisp.pl?gene=TCF4							CXADR
CXADR	CXADR Ig-Like Cell Adhesion Molecule	Protein Coding	43	GC21P017513	12.812	https://www.genecards.org/cgi-bin/carddisp.pl?gene=CXADR							SLX4
SLX4	SLX4 Structure-Specific Endonuclease Subunit	Protein Coding	37	GC16M003995	12.8037	https://www.genecards.org/cgi-bin/carddisp.pl?gene=SLX4							CASC22
CASC22	Cancer Susceptibility 22	RNA Gene	13	GC16P052258	12.8006	https://www.genecards.org/cgi-bin/carddisp.pl?gene=CASC22							FALEC
FALEC	Focally Amplified Long Non-Coding RNA In Epithelial Cancer	RNA Gene	14	GC01P150515	12.7866	https://www.genecards.org/cgi-bin/carddisp.pl?gene=FALEC							SCGB2A1
SCGB2A1	Secretoglobin Family 2A Member 1	Protein Coding	36	GC11P062227	12.7746	https://www.genecards.org/cgi-bin/carddisp.pl?gene=SCGB2A1							CEACAM6
CEACAM6	CEA Cell Adhesion Molecule 6	Protein Coding	41	GC19P041750	12.7658	https://www.genecards.org/cgi-bin/carddisp.pl?gene=CEACAM6							MIR498
MIR498	MicroRNA 498	RNA Gene	16	GC19P056809	12.7591	https://www.genecards.org/cgi-bin/carddisp.pl?gene=MIR498							MIR376B
MIR376B	MicroRNA 376b	RNA Gene	15	GC14P106810	12.7537	https://www.genecards.org/cgi-bin/carddisp.pl?gene=MIR376B							YY1
YY1	YY1 Transcription Factor	Protein Coding	47	GC14P100238	12.7356	https://www.genecards.org/cgi-bin/carddisp.pl?gene=YY1							CALCA
CALCA	Calcitonin Related Polypeptide Alpha	Protein Coding	43	GC11M014945	12.7333	https://www.genecards.org/cgi-bin/carddisp.pl?gene=CALCA							MC1R
MC1R	Melanocortin 1 Receptor	Protein Coding	48	GC16P089912	12.7189	https://www.genecards.org/cgi-bin/carddisp.pl?gene=MC1R							MAGEA4
MAGEA4	MAGE Family Member A4	Protein Coding	38	GC0XP151912	12.7122	https://www.genecards.org/cgi-bin/carddisp.pl?gene=MAGEA4							HDAC4
HDAC4	Histone Deacetylase 4	Protein Coding	51	GC02M239048	12.702	https://www.genecards.org/cgi-bin/carddisp.pl?gene=HDAC4							CGB5
CGB5	Chorionic Gonadotropin Subunit Beta 5	Protein Coding	31	GC19P049043	12.7007	https://www.genecards.org/cgi-bin/carddisp.pl?gene=CGB5							MMP11
MMP11	Matrix Metallopeptidase 11	Protein Coding	45	GC22P023768	12.6997	https://www.genecards.org/cgi-bin/carddisp.pl?gene=MMP11							LCN2
LCN2	Lipocalin 2	Protein Coding	43	GC09P128149	12.6994	https://www.genecards.org/cgi-bin/carddisp.pl?gene=LCN2							SOX4
SOX4	SRY-Box Transcription Factor 4	Protein Coding	43	GC06P021593	12.693	https://www.genecards.org/cgi-bin/carddisp.pl?gene=SOX4							IL6R
IL6R	Interleukin 6 Receptor	Protein Coding	48	GC01P154405	12.6863	https://www.genecards.org/cgi-bin/carddisp.pl?gene=IL6R							XRCC6
XRCC6	X-Ray Repair Cross Complementing 6	Protein Coding	45	GC22P041622	12.6824	https://www.genecards.org/cgi-bin/carddisp.pl?gene=XRCC6							NES
NES	Nestin	Protein Coding	40	GC01M156668	12.6418	https://www.genecards.org/cgi-bin/carddisp.pl?gene=NES							ATP7A
ATP7A	ATPase Copper Transporting Alpha	Protein Coding	46	GC0XP077948	12.6417	https://www.genecards.org/cgi-bin/carddisp.pl?gene=ATP7A							MLANA
MLANA	Melan-A	Protein Coding	39	GC09P005928	12.6242	https://www.genecards.org/cgi-bin/carddisp.pl?gene=MLANA							MIR144
MIR144	MicroRNA 144	RNA Gene	18	GC17M031468	12.6207	https://www.genecards.org/cgi-bin/carddisp.pl?gene=MIR144							MIR101-1
MIR101-1	MicroRNA 101-1	RNA Gene	19	GC01M065058	12.5994	https://www.genecards.org/cgi-bin/carddisp.pl?gene=MIR101-1							ANXA1
ANXA1	Annexin A1	Protein Coding	48	GC09P073151	12.5921	https://www.genecards.org/cgi-bin/carddisp.pl?gene=ANXA1							PTH
PTH	Parathyroid Hormone	Protein Coding	45	GC11M013492	12.589	https://www.genecards.org/cgi-bin/carddisp.pl?gene=PTH							PTPRK
PTPRK	Protein Tyrosine Phosphatase Receptor Type K	Protein Coding	44	GC06M127949	12.5838	https://www.genecards.org/cgi-bin/carddisp.pl?gene=PTPRK							TXN
TXN	Thioredoxin	Protein Coding	45	GC09M110243	12.5738	https://www.genecards.org/cgi-bin/carddisp.pl?gene=TXN							MIR497
MIR497	MicroRNA 497	RNA Gene	18	GC17M007022	12.5532	https://www.genecards.org/cgi-bin/carddisp.pl?gene=MIR497							HMOX1
HMOX1	Heme Oxygenase 1	Protein Coding	52	GC22P035380	12.5345	https://www.genecards.org/cgi-bin/carddisp.pl?gene=HMOX1							IFNB1
IFNB1	Interferon Beta 1	Protein Coding	41	GC09M021077	12.5248	https://www.genecards.org/cgi-bin/carddisp.pl?gene=IFNB1							TMPRSS2
TMPRSS2	Transmembrane Serine Protease 2	Protein Coding	45	GC21M041464	12.5202	https://www.genecards.org/cgi-bin/carddisp.pl?gene=TMPRSS2							GATA1
GATA1	GATA Binding Protein 1	Protein Coding	47	GC0XP048786	12.4968	https://www.genecards.org/cgi-bin/carddisp.pl?gene=GATA1							POLH
POLH	DNA Polymerase Eta	Protein Coding	48	GC06P043576	12.4887	https://www.genecards.org/cgi-bin/carddisp.pl?gene=POLH							CLPP
CLPP	Caseinolytic Mitochondrial Matrix Peptidase Proteolytic Subunit	Protein Coding	44	GC19P006465	12.4803	https://www.genecards.org/cgi-bin/carddisp.pl?gene=CLPP							ADH1B
ADH1B	Alcohol Dehydrogenase 1B (Class I), Beta Polypeptide	Protein Coding	44	GC04M099304	12.4764	https://www.genecards.org/cgi-bin/carddisp.pl?gene=ADH1B							CASP2
CASP2	Caspase 2	Protein Coding	48	GC07P146115	12.4691	https://www.genecards.org/cgi-bin/carddisp.pl?gene=CASP2							EPHA3
EPHA3	EPH Receptor A3	Protein Coding	46	GC03P089077	12.4608	https://www.genecards.org/cgi-bin/carddisp.pl?gene=EPHA3							GSN
GSN	Gelsolin	Protein Coding	48	GC09P121201	12.4587	https://www.genecards.org/cgi-bin/carddisp.pl?gene=GSN							HP
HP	Haptoglobin	Protein Coding	44	GC16P072089	12.4362	https://www.genecards.org/cgi-bin/carddisp.pl?gene=HP							NTRK2
NTRK2	Neurotrophic Receptor Tyrosine Kinase 2	Protein Coding	52	GC09P084668	12.4249	https://www.genecards.org/cgi-bin/carddisp.pl?gene=NTRK2							CEACAM7
CEACAM7	CEA Cell Adhesion Molecule 7	Protein Coding	37	GC19M041673	12.4241	https://www.genecards.org/cgi-bin/carddisp.pl?gene=CEACAM7							COL1A1
COL1A1	Collagen Type I Alpha 1 Chain	Protein Coding	50	GC17M050183	12.4115	https://www.genecards.org/cgi-bin/carddisp.pl?gene=COL1A1							ITGB4
ITGB4	Integrin Subunit Beta 4	Protein Coding	48	GC17P075721	12.4093	https://www.genecards.org/cgi-bin/carddisp.pl?gene=ITGB4							MIR338
MIR338	MicroRNA 338	RNA Gene	18	GC17M081126	12.397	https://www.genecards.org/cgi-bin/carddisp.pl?gene=MIR338							MIR663A
MIR663A	MicroRNA 663a	RNA Gene	15	GC20M026189	12.3895	https://www.genecards.org/cgi-bin/carddisp.pl?gene=MIR663A							SERBP1
SERBP1	SERPINE1 MRNA Binding Protein 1	Protein Coding	36	GC01M067407	12.3791	https://www.genecards.org/cgi-bin/carddisp.pl?gene=SERBP1							SPDEF
SPDEF	SAM Pointed Domain Containing ETS Transcription Factor	Protein Coding	39	GC06M049249	12.3767	https://www.genecards.org/cgi-bin/carddisp.pl?gene=SPDEF							GALK1
GALK1	Galactokinase 1	Protein Coding	47	GC17M075751	12.3624	https://www.genecards.org/cgi-bin/carddisp.pl?gene=GALK1							IL18
IL18	Interleukin 18	Protein Coding	43	GC11M112143	12.3533	https://www.genecards.org/cgi-bin/carddisp.pl?gene=IL18							ALCAM
ALCAM	Activated Leukocyte Cell Adhesion Molecule	Protein Coding	43	GC03P105366	12.3474	https://www.genecards.org/cgi-bin/carddisp.pl?gene=ALCAM							PRKAA1
PRKAA1	Protein Kinase AMP-Activated Catalytic Subunit Alpha 1	Protein Coding	47	GC05M040759	12.346	https://www.genecards.org/cgi-bin/carddisp.pl?gene=PRKAA1							CD80
CD80	CD80 Molecule	Protein Coding	41	GC03M119524	12.3182	https://www.genecards.org/cgi-bin/carddisp.pl?gene=CD80							AKR1C3
AKR1C3	Aldo-Keto Reductase Family 1 Member C3	Protein Coding	46	GC10P005035	12.3085	https://www.genecards.org/cgi-bin/carddisp.pl?gene=AKR1C3							PLAGL1
PLAGL1	PLAG1 Like Zinc Finger 1	Protein Coding	43	GC06M143940	12.3004	https://www.genecards.org/cgi-bin/carddisp.pl?gene=PLAGL1							THEMIS2
THEMIS2	Thymocyte Selection Associated Family Member 2	Protein Coding	34	GC01P027872	12.2932	https://www.genecards.org/cgi-bin/carddisp.pl?gene=THEMIS2							HSD3B1
HSD3B1	Hydroxy-Delta-5-Steroid Dehydrogenase, 3 Beta- And Steroid Delta-Isomerase 1	Protein Coding	44	GC01P119507	12.2863	https://www.genecards.org/cgi-bin/carddisp.pl?gene=HSD3B1							UNG
UNG	Uracil DNA Glycosylase	Protein Coding	47	GC12P109097	12.286	https://www.genecards.org/cgi-bin/carddisp.pl?gene=UNG							MIR22HG
MIR22HG	MIR22 Host Gene	RNA Gene	26	GC17M001791	12.2843	https://www.genecards.org/cgi-bin/carddisp.pl?gene=MIR22HG							CIB1
CIB1	Calcium And Integrin Binding 1	Protein Coding	41	GC15M090229	12.2832	https://www.genecards.org/cgi-bin/carddisp.pl?gene=CIB1							CD8A
CD8A	CD8a Molecule	Protein Coding	46	GC02M086784	12.2774	https://www.genecards.org/cgi-bin/carddisp.pl?gene=CD8A							TFAP2A
TFAP2A	Transcription Factor AP-2 Alpha	Protein Coding	47	GC06M010393	12.2639	https://www.genecards.org/cgi-bin/carddisp.pl?gene=TFAP2A							ROCK1
ROCK1	Rho Associated Coiled-Coil Containing Protein Kinase 1	Protein Coding	50	GC18M020946	12.2574	https://www.genecards.org/cgi-bin/carddisp.pl?gene=ROCK1							CCBE1
CCBE1	Collagen And Calcium Binding EGF Domains 1	Protein Coding	40	GC18M059430	12.2557	https://www.genecards.org/cgi-bin/carddisp.pl?gene=CCBE1							RBP1
RBP1	Retinol Binding Protein 1	Protein Coding	39	GC03M139517	12.2493	https://www.genecards.org/cgi-bin/carddisp.pl?gene=RBP1							MAPK10
MAPK10	Mitogen-Activated Protein Kinase 10	Protein Coding	50	GC04M085990	12.2436	https://www.genecards.org/cgi-bin/carddisp.pl?gene=MAPK10							MT-TT
MT-TT	Mitochondrially Encoded TRNA-Thr (ACN)	RNA Gene	15	GCMTP015890	12.1867	https://www.genecards.org/cgi-bin/carddisp.pl?gene=MT-TT							BRMS1L
BRMS1L	BRMS1 Like Transcriptional Repressor	Protein Coding	34	GC14P035844	12.1836	https://www.genecards.org/cgi-bin/carddisp.pl?gene=BRMS1L							EYA2
EYA2	EYA Transcriptional Coactivator And Phosphatase 2	Protein Coding	37	GC20P046894	12.1453	https://www.genecards.org/cgi-bin/carddisp.pl?gene=EYA2							ICOSLG
ICOSLG	Inducible T Cell Costimulator Ligand	Protein Coding	38	GC21M044222	12.1383	https://www.genecards.org/cgi-bin/carddisp.pl?gene=ICOSLG							PRMT7
PRMT7	Protein Arginine Methyltransferase 7	Protein Coding	44	GC16P068368	12.1305	https://www.genecards.org/cgi-bin/carddisp.pl?gene=PRMT7							DKC1
DKC1	Dyskerin Pseudouridine Synthase 1	Protein Coding	47	GC0XP154762	12.1247	https://www.genecards.org/cgi-bin/carddisp.pl?gene=DKC1							ING3
ING3	Inhibitor Of Growth Family Member 3	Protein Coding	40	GC07P120950	12.1165	https://www.genecards.org/cgi-bin/carddisp.pl?gene=ING3							PCSK7
PCSK7	Proprotein Convertase Subtilisin/Kexin Type 7	Protein Coding	44	GC11M117199	12.1049	https://www.genecards.org/cgi-bin/carddisp.pl?gene=PCSK7							NR1H2
NR1H2	Nuclear Receptor Subfamily 1 Group H Member 2	Protein Coding	48	GC19P050329	12.1	https://www.genecards.org/cgi-bin/carddisp.pl?gene=NR1H2							SULT1A1
SULT1A1	Sulfotransferase Family 1A Member 1	Protein Coding	43	GC16M028606	12.0864	https://www.genecards.org/cgi-bin/carddisp.pl?gene=SULT1A1							NSD1
NSD1	Nuclear Receptor Binding SET Domain Protein 1	Protein Coding	43	GC05P177134	12.0835	https://www.genecards.org/cgi-bin/carddisp.pl?gene=NSD1							LOC110485084
LOC110485084	BRCA1 Intronic Recombination Region	Biological Region	1	GC17P045169	12.079	https://www.genecards.org/cgi-bin/carddisp.pl?gene=LOC110485084							AKAP3
AKAP3	A-Kinase Anchoring Protein 3	Protein Coding	36	GC12M004614	12.0687	https://www.genecards.org/cgi-bin/carddisp.pl?gene=AKAP3							IGFBP4
IGFBP4	Insulin Like Growth Factor Binding Protein 4	Protein Coding	42	GC17P040443	12.0635	https://www.genecards.org/cgi-bin/carddisp.pl?gene=IGFBP4							SLC29A1
SLC29A1	Solute Carrier Family 29 Member 1 (Augustine Blood Group)	Protein Coding	48	GC06P044219	12.0418	https://www.genecards.org/cgi-bin/carddisp.pl?gene=SLC29A1							USF3
USF3	Upstream Transcription Factor Family Member 3	Protein Coding	26	GC03M113649	12.0242	https://www.genecards.org/cgi-bin/carddisp.pl?gene=USF3							SYK
SYK	Spleen Associated Tyrosine Kinase	Protein Coding	50	GC09P091451	12.0187	https://www.genecards.org/cgi-bin/carddisp.pl?gene=SYK							EPO
EPO	Erythropoietin	Protein Coding	40	GC07P100720	12.0183	https://www.genecards.org/cgi-bin/carddisp.pl?gene=EPO							PRSS8
PRSS8	Serine Protease 8	Protein Coding	44	GC16M031822	12.0091	https://www.genecards.org/cgi-bin/carddisp.pl?gene=PRSS8							AMBP
AMBP	Alpha-1-Microglobulin/Bikunin Precursor	Protein Coding	41	GC09M114060	11.9874	https://www.genecards.org/cgi-bin/carddisp.pl?gene=AMBP							PTP4A1
PTP4A1	Protein Tyrosine Phosphatase 4A1	Protein Coding	41	GC06P063521	11.9739	https://www.genecards.org/cgi-bin/carddisp.pl?gene=PTP4A1							PRKD1
PRKD1	Protein Kinase D1	Protein Coding	50	GC14M029576	11.9554	https://www.genecards.org/cgi-bin/carddisp.pl?gene=PRKD1							CFTR
CFTR	CF Transmembrane Conductance Regulator	Protein Coding	51	GC07P117287	11.9518	https://www.genecards.org/cgi-bin/carddisp.pl?gene=CFTR							IL4R
IL4R	Interleukin 4 Receptor	Protein Coding	47	GC16P027325	11.9512	https://www.genecards.org/cgi-bin/carddisp.pl?gene=IL4R							SETBP1
SETBP1	SET Binding Protein 1	Protein Coding	41	GC18P044680	11.943	https://www.genecards.org/cgi-bin/carddisp.pl?gene=SETBP1							LIN28B
LIN28B	Lin-28 Homolog B	Protein Coding	41	GC06P104944	11.9426	https://www.genecards.org/cgi-bin/carddisp.pl?gene=LIN28B							DMRT1
DMRT1	Doublesex And Mab-3 Related Transcription Factor 1	Protein Coding	41	GC09P000831	11.9362	https://www.genecards.org/cgi-bin/carddisp.pl?gene=DMRT1							IL13
IL13	Interleukin 13	Protein Coding	44	GC05P132656	11.9299	https://www.genecards.org/cgi-bin/carddisp.pl?gene=IL13							SFRP1
SFRP1	Secreted Frizzled Related Protein 1	Protein Coding	43	GC08M041262	11.9225	https://www.genecards.org/cgi-bin/carddisp.pl?gene=SFRP1							KRT14
KRT14	Keratin 14	Protein Coding	47	GC17M041582	11.9197	https://www.genecards.org/cgi-bin/carddisp.pl?gene=KRT14							DES
DES	Desmin	Protein Coding	47	GC02P219418	11.9136	https://www.genecards.org/cgi-bin/carddisp.pl?gene=DES							ASAP1-IT1
ASAP1-IT1	ASAP1 Intronic Transcript 1	RNA Gene	15	GC08M130295	11.9061	https://www.genecards.org/cgi-bin/carddisp.pl?gene=ASAP1-IT1							GHRH
GHRH	Growth Hormone Releasing Hormone	Protein Coding	38	GC20M037251	11.8983	https://www.genecards.org/cgi-bin/carddisp.pl?gene=GHRH							MIR202
MIR202	MicroRNA 202	RNA Gene	18	GC10M133247	11.8878	https://www.genecards.org/cgi-bin/carddisp.pl?gene=MIR202							BAG1
BAG1	BAG Cochaperone 1	Protein Coding	42	GC09M033245	11.8815	https://www.genecards.org/cgi-bin/carddisp.pl?gene=BAG1							HSPA8
HSPA8	Heat Shock Protein Family A (Hsp70) Member 8	Protein Coding	47	GC11M123057	11.8755	https://www.genecards.org/cgi-bin/carddisp.pl?gene=HSPA8							CT45A1
CT45A1	Cancer/Testis Antigen Family 45 Member A1	Protein Coding	28	GC0XP135713	11.8642	https://www.genecards.org/cgi-bin/carddisp.pl?gene=CT45A1							CYP3A5
CYP3A5	Cytochrome P450 Family 3 Subfamily A Member 5	Protein Coding	48	GC07M099648	11.8619	https://www.genecards.org/cgi-bin/carddisp.pl?gene=CYP3A5							SPIDR
SPIDR	Scaffold Protein Involved In DNA Repair	Protein Coding	31	GC08P047260	11.8503	https://www.genecards.org/cgi-bin/carddisp.pl?gene=SPIDR							MACROD1
MACROD1	Mono-ADP Ribosylhydrolase 1	Protein Coding	34	GC11M063998	11.8479	https://www.genecards.org/cgi-bin/carddisp.pl?gene=MACROD1							PUM1
PUM1	Pumilio RNA Binding Family Member 1	Protein Coding	43	GC01M030931	11.8444	https://www.genecards.org/cgi-bin/carddisp.pl?gene=PUM1							S100A2
S100A2	S100 Calcium Binding Protein A2	Protein Coding	41	GC01M153561	11.8414	https://www.genecards.org/cgi-bin/carddisp.pl?gene=S100A2							H2AX
H2AX	H2A.X Variant Histone	Protein Coding	36	GC11M119097	11.8401	https://www.genecards.org/cgi-bin/carddisp.pl?gene=H2AX							PTENP1
PTENP1	Phosphatase And Tensin Homolog Pseudogene 1	Pseudogene	20	GC09M033673	11.8213	https://www.genecards.org/cgi-bin/carddisp.pl?gene=PTENP1							ABCC3
ABCC3	ATP Binding Cassette Subfamily C Member 3	Protein Coding	46	GC17P050634	11.7966	https://www.genecards.org/cgi-bin/carddisp.pl?gene=ABCC3							IGF2BP3
IGF2BP3	Insulin Like Growth Factor 2 MRNA Binding Protein 3	Protein Coding	41	GC07M023316	11.7945	https://www.genecards.org/cgi-bin/carddisp.pl?gene=IGF2BP3							HAVCR2
HAVCR2	Hepatitis A Virus Cellular Receptor 2	Protein Coding	43	GC05M157063	11.7893	https://www.genecards.org/cgi-bin/carddisp.pl?gene=HAVCR2							ECT2
ECT2	Epithelial Cell Transforming 2	Protein Coding	40	GC03P172750	11.7879	https://www.genecards.org/cgi-bin/carddisp.pl?gene=ECT2							GPX1
GPX1	Glutathione Peroxidase 1	Protein Coding	47	GC03M049537	11.7806	https://www.genecards.org/cgi-bin/carddisp.pl?gene=GPX1							CADM1
CADM1	Cell Adhesion Molecule 1	Protein Coding	42	GC11M115169	11.7744	https://www.genecards.org/cgi-bin/carddisp.pl?gene=CADM1							RAD52
RAD52	RAD52 Homolog, DNA Repair Protein	Protein Coding	41	GC12M000912	11.7715	https://www.genecards.org/cgi-bin/carddisp.pl?gene=RAD52							HDAC6
HDAC6	Histone Deacetylase 6	Protein Coding	51	GC0XP048801	11.7654	https://www.genecards.org/cgi-bin/carddisp.pl?gene=HDAC6							PAWR
PAWR	Pro-Apoptotic WT1 Regulator	Protein Coding	41	GC12M079574	11.762	https://www.genecards.org/cgi-bin/carddisp.pl?gene=PAWR							HPGD
HPGD	15-Hydroxyprostaglandin Dehydrogenase	Protein Coding	47	GC04M174490	11.7518	https://www.genecards.org/cgi-bin/carddisp.pl?gene=HPGD							PIP
PIP	Prolactin Induced Protein	Protein Coding	37	GC07P143132	11.7442	https://www.genecards.org/cgi-bin/carddisp.pl?gene=PIP							YWHAE
YWHAE	Tyrosine 3-Monooxygenase/Tryptophan 5-Monooxygenase Activation Protein Epsilon	Protein Coding	49	GC17M001346	11.7397	https://www.genecards.org/cgi-bin/carddisp.pl?gene=YWHAE							CYP21A2
CYP21A2	Cytochrome P450 Family 21 Subfamily A Member 2	Protein Coding	45	GC06P058334	11.7387	https://www.genecards.org/cgi-bin/carddisp.pl?gene=CYP21A2							MIR381
MIR381	MicroRNA 381	RNA Gene	18	GC14P106815	11.736	https://www.genecards.org/cgi-bin/carddisp.pl?gene=MIR381							SLC31A1
SLC31A1	Solute Carrier Family 31 Member 1	Protein Coding	43	GC09P113221	11.7337	https://www.genecards.org/cgi-bin/carddisp.pl?gene=SLC31A1							THPO
THPO	Thrombopoietin	Protein Coding	41	GC03M184371	11.7325	https://www.genecards.org/cgi-bin/carddisp.pl?gene=THPO							NGFR
NGFR	Nerve Growth Factor Receptor	Protein Coding	45	GC17P049495	11.7148	https://www.genecards.org/cgi-bin/carddisp.pl?gene=NGFR							DNM3OS
DNM3OS	DNM3 Opposite Strand/Antisense RNA	RNA Gene	18	GC01M172217	11.7081	https://www.genecards.org/cgi-bin/carddisp.pl?gene=DNM3OS							PIK3CD
PIK3CD	Phosphatidylinositol-4,5-Bisphosphate 3-Kinase Catalytic Subunit Delta	Protein Coding	54	GC01P009629	11.7048	https://www.genecards.org/cgi-bin/carddisp.pl?gene=PIK3CD							MIR124-1
MIR124-1	MicroRNA 124-1	RNA Gene	22	GC08M009903	11.6966	https://www.genecards.org/cgi-bin/carddisp.pl?gene=MIR124-1							BTK
BTK	Bruton Tyrosine Kinase	Protein Coding	53	GC0XM101349	11.6817	https://www.genecards.org/cgi-bin/carddisp.pl?gene=BTK							MST1R
MST1R	Macrophage Stimulating 1 Receptor	Protein Coding	48	GC03M050176	11.6713	https://www.genecards.org/cgi-bin/carddisp.pl?gene=MST1R							LPP
LPP	LIM Domain Containing Preferred Translocation Partner In Lipoma	Protein Coding	43	GC03P188153	11.6665	https://www.genecards.org/cgi-bin/carddisp.pl?gene=LPP							POLR3H
POLR3H	RNA Polymerase III Subunit H	Protein Coding	37	GC22M041525	11.6628	https://www.genecards.org/cgi-bin/carddisp.pl?gene=POLR3H							HLA-DQA1
HLA-DQA1	Major Histocompatibility Complex, Class II, DQ Alpha 1	Protein Coding	43	GC06P058340	11.6621	https://www.genecards.org/cgi-bin/carddisp.pl?gene=HLA-DQA1							KDM1A
KDM1A	Lysine Demethylase 1A	Protein Coding	47	GC01P023019	11.656	https://www.genecards.org/cgi-bin/carddisp.pl?gene=KDM1A							LOC107982234
LOC107982234	WT1/WT1-AS Bi-Directional Promoter Region	Biological Region	2	GC11P032430	11.6513	https://www.genecards.org/cgi-bin/carddisp.pl?gene=LOC107982234							POR
POR	Cytochrome P450 Oxidoreductase	Protein Coding	48	GC07P075899	11.6282	https://www.genecards.org/cgi-bin/carddisp.pl?gene=POR							PANDAR
PANDAR	Promoter Of CDKN1A Antisense DNA Damage Activated RNA	RNA Gene	12	GC06M036673	11.615	https://www.genecards.org/cgi-bin/carddisp.pl?gene=PANDAR							ITGA3
ITGA3	Integrin Subunit Alpha 3	Protein Coding	47	GC17P050055	11.6125	https://www.genecards.org/cgi-bin/carddisp.pl?gene=ITGA3							SMARCA2
SMARCA2	SWI/SNF Related, Matrix Associated, Actin Dependent Regulator Of Chromatin, Subfamily A, Member 2	Protein Coding	50	GC09P001980	11.6088	https://www.genecards.org/cgi-bin/carddisp.pl?gene=SMARCA2							ERLNC1
ERLNC1	Estrogen Receptor Responsive LncRNA 1	RNA Gene	11	GC01P204141	11.6051	https://www.genecards.org/cgi-bin/carddisp.pl?gene=ERLNC1							CEBPA
CEBPA	CCAAT Enhancer Binding Protein Alpha	Protein Coding	47	GC19M033299	11.6017	https://www.genecards.org/cgi-bin/carddisp.pl?gene=CEBPA							MIR423
MIR423	MicroRNA 423	RNA Gene	18	GC17P030117	11.5989	https://www.genecards.org/cgi-bin/carddisp.pl?gene=MIR423							SSTR2
SSTR2	Somatostatin Receptor 2	Protein Coding	48	GC17P073165	11.5924	https://www.genecards.org/cgi-bin/carddisp.pl?gene=SSTR2							HOXA11
HOXA11	Homeobox A11	Protein Coding	41	GC07M027365	11.578	https://www.genecards.org/cgi-bin/carddisp.pl?gene=HOXA11							FAM210B
FAM210B	Family With Sequence Similarity 210 Member B	Protein Coding	31	GC20P056358	11.5779	https://www.genecards.org/cgi-bin/carddisp.pl?gene=FAM210B							SSX1
SSX1	SSX Family Member 1	Protein Coding	36	GC0XP048653	11.5676	https://www.genecards.org/cgi-bin/carddisp.pl?gene=SSX1							USP8
USP8	Ubiquitin Specific Peptidase 8	Protein Coding	48	GC15P050424	11.5676	https://www.genecards.org/cgi-bin/carddisp.pl?gene=USP8							PCOS1
PCOS1	Polycystic Ovary Syndrome 1	Genetic Locus	2	GC19U901631	11.5571	https://www.genecards.org/cgi-bin/carddisp.pl?gene=PCOS1							SDCCAG8
SDCCAG8	SHH Signaling And Ciliogenesis Regulator SDCCAG8	Protein Coding	42	GC01P243255	11.5554	https://www.genecards.org/cgi-bin/carddisp.pl?gene=SDCCAG8							SEPTIN9
SEPTIN9	Septin 9	Protein Coding	35	GC17P077282	11.5513	https://www.genecards.org/cgi-bin/carddisp.pl?gene=SEPTIN9							AIRE
AIRE	Autoimmune Regulator	Protein Coding	45	GC21P044285	11.5509	https://www.genecards.org/cgi-bin/carddisp.pl?gene=AIRE							NCOA1
NCOA1	Nuclear Receptor Coactivator 1	Protein Coding	44	GC02P024492	11.5487	https://www.genecards.org/cgi-bin/carddisp.pl?gene=NCOA1							STAR
STAR	Steroidogenic Acute Regulatory Protein	Protein Coding	46	GC08M038145	11.5435	https://www.genecards.org/cgi-bin/carddisp.pl?gene=STAR							DMBT1
DMBT1	Deleted In Malignant Brain Tumors 1	Protein Coding	40	GC10P122560	11.5382	https://www.genecards.org/cgi-bin/carddisp.pl?gene=DMBT1							NAMPT
NAMPT	Nicotinamide Phosphoribosyltransferase	Protein Coding	47	GC07M106248	11.5273	https://www.genecards.org/cgi-bin/carddisp.pl?gene=NAMPT							TOX3
TOX3	TOX High Mobility Group Box Family Member 3	Protein Coding	37	GC16M052441	11.4955	https://www.genecards.org/cgi-bin/carddisp.pl?gene=TOX3							MIF
MIF	Macrophage Migration Inhibitory Factor	Protein Coding	49	GC22P023894	11.493	https://www.genecards.org/cgi-bin/carddisp.pl?gene=MIF							SNHG1
SNHG1	Small Nucleolar RNA Host Gene 1	RNA Gene	20	GC11M071539	11.4919	https://www.genecards.org/cgi-bin/carddisp.pl?gene=SNHG1							CD9
CD9	CD9 Molecule	Protein Coding	43	GC12P013122	11.4446	https://www.genecards.org/cgi-bin/carddisp.pl?gene=CD9							NAPSA
NAPSA	Napsin A Aspartic Peptidase	Protein Coding	41	GC19M051008	11.436	https://www.genecards.org/cgi-bin/carddisp.pl?gene=NAPSA							ALDOA
ALDOA	Aldolase, Fructose-Bisphosphate A	Protein Coding	48	GC16P030064	11.4342	https://www.genecards.org/cgi-bin/carddisp.pl?gene=ALDOA							ATAD2
ATAD2	ATPase Family AAA Domain Containing 2	Protein Coding	39	GC08M123319	11.4336	https://www.genecards.org/cgi-bin/carddisp.pl?gene=ATAD2							WNT10B
WNT10B	Wnt Family Member 10B	Protein Coding	48	GC12M048965	11.4273	https://www.genecards.org/cgi-bin/carddisp.pl?gene=WNT10B							COL18A1
COL18A1	Collagen Type XVIII Alpha 1 Chain	Protein Coding	44	GC21P045405	11.4268	https://www.genecards.org/cgi-bin/carddisp.pl?gene=COL18A1							UHRF1
UHRF1	Ubiquitin Like With PHD And Ring Finger Domains 1	Protein Coding	40	GC19P004910	11.4013	https://www.genecards.org/cgi-bin/carddisp.pl?gene=UHRF1							CNC2
CNC2	Carney Complex Type 2, Multiple Neoplasia And Lentiginosis	Genetic Locus	3	GC02U990267	11.3956	https://www.genecards.org/cgi-bin/carddisp.pl?gene=CNC2							RRM2
RRM2	Ribonucleotide Reductase Regulatory Subunit M2	Protein Coding	47	GC02P010123	11.3946	https://www.genecards.org/cgi-bin/carddisp.pl?gene=RRM2							EPAS1
EPAS1	Endothelial PAS Domain Protein 1	Protein Coding	49	GC02P046293	11.3886	https://www.genecards.org/cgi-bin/carddisp.pl?gene=EPAS1							PDPK1
PDPK1	3-Phosphoinositide Dependent Protein Kinase 1	Protein Coding	49	GC16P002537	11.3859	https://www.genecards.org/cgi-bin/carddisp.pl?gene=PDPK1							BMPR2
BMPR2	Bone Morphogenetic Protein Receptor Type 2	Protein Coding	50	GC02P202376	11.3679	https://www.genecards.org/cgi-bin/carddisp.pl?gene=BMPR2							PTK6
PTK6	Protein Tyrosine Kinase 6	Protein Coding	47	GC20M063528	11.3557	https://www.genecards.org/cgi-bin/carddisp.pl?gene=PTK6							EPOR
EPOR	Erythropoietin Receptor	Protein Coding	47	GC19M011377	11.3468	https://www.genecards.org/cgi-bin/carddisp.pl?gene=EPOR							PTGER4
PTGER4	Prostaglandin E Receptor 4	Protein Coding	46	GC05P040679	11.3335	https://www.genecards.org/cgi-bin/carddisp.pl?gene=PTGER4							CEBPB
CEBPB	CCAAT Enhancer Binding Protein Beta	Protein Coding	44	GC20P050190	11.333	https://www.genecards.org/cgi-bin/carddisp.pl?gene=CEBPB							CCNA1
CCNA1	Cyclin A1	Protein Coding	43	GC13P036431	11.3134	https://www.genecards.org/cgi-bin/carddisp.pl?gene=CCNA1							ITGA2
ITGA2	Integrin Subunit Alpha 2	Protein Coding	45	GC05P052989	11.3098	https://www.genecards.org/cgi-bin/carddisp.pl?gene=ITGA2							WNT3
WNT3	Wnt Family Member 3	Protein Coding	47	GC17M046762	11.3048	https://www.genecards.org/cgi-bin/carddisp.pl?gene=WNT3							TNFRSF10D
TNFRSF10D	TNF Receptor Superfamily Member 10d	Protein Coding	43	GC08M023135	11.2923	https://www.genecards.org/cgi-bin/carddisp.pl?gene=TNFRSF10D							TFPI2
TFPI2	Tissue Factor Pathway Inhibitor 2	Protein Coding	41	GC07M093885	11.285	https://www.genecards.org/cgi-bin/carddisp.pl?gene=TFPI2							LIMK1
LIMK1	LIM Domain Kinase 1	Protein Coding	50	GC07P074082	11.2808	https://www.genecards.org/cgi-bin/carddisp.pl?gene=LIMK1							S100A8
S100A8	S100 Calcium Binding Protein A8	Protein Coding	42	GC01M153391	11.2593	https://www.genecards.org/cgi-bin/carddisp.pl?gene=S100A8							DIRC3
DIRC3	Disrupted In Renal Carcinoma 3	RNA Gene	22	GC02M217284	11.2467	https://www.genecards.org/cgi-bin/carddisp.pl?gene=DIRC3							CASC16
CASC16	Cancer Susceptibility 16	RNA Gene	15	GC16M052587	11.2438	https://www.genecards.org/cgi-bin/carddisp.pl?gene=CASC16							PRDM2
PRDM2	PR/SET Domain 2	Protein Coding	41	GC01P013771	11.2414	https://www.genecards.org/cgi-bin/carddisp.pl?gene=PRDM2							SPHK1
SPHK1	Sphingosine Kinase 1	Protein Coding	47	GC17P076376	11.2376	https://www.genecards.org/cgi-bin/carddisp.pl?gene=SPHK1							PRSS21
PRSS21	Serine Protease 21	Protein Coding	40	GC16P006216	11.2299	https://www.genecards.org/cgi-bin/carddisp.pl?gene=PRSS21							ADAMTS1
ADAMTS1	ADAM Metallopeptidase With Thrombospondin Type 1 Motif 1	Protein Coding	45	GC21M026835	11.2283	https://www.genecards.org/cgi-bin/carddisp.pl?gene=ADAMTS1							RNASET2
RNASET2	Ribonuclease T2	Protein Coding	44	GC06M166924	11.2235	https://www.genecards.org/cgi-bin/carddisp.pl?gene=RNASET2							SRD5A1
SRD5A1	Steroid 5 Alpha-Reductase 1	Protein Coding	45	GC05P006633	11.2158	https://www.genecards.org/cgi-bin/carddisp.pl?gene=SRD5A1							MIR30C1
MIR30C1	MicroRNA 30c-1	RNA Gene	22	GC01P040757	11.2081	https://www.genecards.org/cgi-bin/carddisp.pl?gene=MIR30C1							MYLK
MYLK	Myosin Light Chain Kinase	Protein Coding	52	GC03M123610	11.2062	https://www.genecards.org/cgi-bin/carddisp.pl?gene=MYLK							ASNS
ASNS	Asparagine Synthetase (Glutamine-Hydrolyzing)	Protein Coding	47	GC07M097854	11.2047	https://www.genecards.org/cgi-bin/carddisp.pl?gene=ASNS							FAM215A
FAM215A	Family With Sequence Similarity 215 Member A	RNA Gene	23	GC17P043917	11.1995	https://www.genecards.org/cgi-bin/carddisp.pl?gene=FAM215A							RHOB
RHOB	Ras Homolog Family Member B	Protein Coding	44	GC02P020447	11.185	https://www.genecards.org/cgi-bin/carddisp.pl?gene=RHOB							MCM2
MCM2	Minichromosome Maintenance Complex Component 2	Protein Coding	48	GC03P127598	11.1667	https://www.genecards.org/cgi-bin/carddisp.pl?gene=MCM2							ATF1
ATF1	Activating Transcription Factor 1	Protein Coding	45	GC12P050763	11.1667	https://www.genecards.org/cgi-bin/carddisp.pl?gene=ATF1							SPAAR
SPAAR	Small Regulatory Polypeptide Of Amino Acid Response	Protein Coding	14	GC09P036344	11.1534	https://www.genecards.org/cgi-bin/carddisp.pl?gene=SPAAR							GLI3
GLI3	GLI Family Zinc Finger 3	Protein Coding	49	GC07M041960	11.1509	https://www.genecards.org/cgi-bin/carddisp.pl?gene=GLI3							GNB1
GNB1	G Protein Subunit Beta 1	Protein Coding	45	GC01M001785	11.1462	https://www.genecards.org/cgi-bin/carddisp.pl?gene=GNB1							SLC19A1
SLC19A1	Solute Carrier Family 19 Member 1	Protein Coding	47	GC21M045493	11.1134	https://www.genecards.org/cgi-bin/carddisp.pl?gene=SLC19A1							GRB7
GRB7	Growth Factor Receptor Bound Protein 7	Protein Coding	44	GC17P039751	11.1003	https://www.genecards.org/cgi-bin/carddisp.pl?gene=GRB7							GSTM3
GSTM3	Glutathione S-Transferase Mu 3	Protein Coding	46	GC01M109733	11.0969	https://www.genecards.org/cgi-bin/carddisp.pl?gene=GSTM3							GLI2
GLI2	GLI Family Zinc Finger 2	Protein Coding	48	GC02P120735	11.0935	https://www.genecards.org/cgi-bin/carddisp.pl?gene=GLI2							NCOR2
NCOR2	Nuclear Receptor Corepressor 2	Protein Coding	44	GC12M124324	11.0934	https://www.genecards.org/cgi-bin/carddisp.pl?gene=NCOR2							NCOA2
NCOA2	Nuclear Receptor Coactivator 2	Protein Coding	45	GC08M070109	11.0914	https://www.genecards.org/cgi-bin/carddisp.pl?gene=NCOA2							MSH5-SAPCD1
MSH5-SAPCD1	MSH5-SAPCD1 Readthrough (NMD Candidate)	RNA Gene	16	GC06P058325	11.0873	https://www.genecards.org/cgi-bin/carddisp.pl?gene=MSH5-SAPCD1							ACTC1
ACTC1	Actin Alpha Cardiac Muscle 1	Protein Coding	43	GC15M034790	11.0834	https://www.genecards.org/cgi-bin/carddisp.pl?gene=ACTC1							NORAD
NORAD	Non-Coding RNA Activated By DNA Damage	RNA Gene	15	GC20M036116	11.0786	https://www.genecards.org/cgi-bin/carddisp.pl?gene=NORAD							F2
F2	Coagulation Factor II, Thrombin	Protein Coding	48	GC11P046720	11.0344	https://www.genecards.org/cgi-bin/carddisp.pl?gene=F2							MIR637
MIR637	MicroRNA 637	RNA Gene	17	GC19M003961	11.0331	https://www.genecards.org/cgi-bin/carddisp.pl?gene=MIR637							NOD2
NOD2	Nucleotide Binding Oligomerization Domain Containing 2	Protein Coding	48	GC16P050693	11.0247	https://www.genecards.org/cgi-bin/carddisp.pl?gene=NOD2							AGER
AGER	Advanced Glycosylation End-Product Specific Receptor	Protein Coding	44	GC06M032180	11.0246	https://www.genecards.org/cgi-bin/carddisp.pl?gene=AGER							SALL4
SALL4	Spalt Like Transcription Factor 4	Protein Coding	44	GC20M051784	11.0236	https://www.genecards.org/cgi-bin/carddisp.pl?gene=SALL4							BACE1-AS
BACE1-AS	BACE1 Antisense RNA	RNA Gene	13	GC11P117323	11.0195	https://www.genecards.org/cgi-bin/carddisp.pl?gene=BACE1-AS							CCNH
CCNH	Cyclin H	Protein Coding	45	GC05M087311	11.015	https://www.genecards.org/cgi-bin/carddisp.pl?gene=CCNH							GHET1
GHET1	Gastric Carcinoma Proliferation Enhancing Transcript 1	RNA Gene	11	GC07P149094	11.0139	https://www.genecards.org/cgi-bin/carddisp.pl?gene=GHET1							CASR
CASR	Calcium Sensing Receptor	Protein Coding	50	GC03P122183	11.0115	https://www.genecards.org/cgi-bin/carddisp.pl?gene=CASR							PAX3
PAX3	Paired Box 3	Protein Coding	47	GC02M222199	11.01	https://www.genecards.org/cgi-bin/carddisp.pl?gene=PAX3							LAMC2
LAMC2	Laminin Subunit Gamma 2	Protein Coding	46	GC01P183186	11.0092	https://www.genecards.org/cgi-bin/carddisp.pl?gene=LAMC2							XBP1
XBP1	X-Box Binding Protein 1	Protein Coding	45	GC22M028794	11.0047	https://www.genecards.org/cgi-bin/carddisp.pl?gene=XBP1							MIR422A
MIR422A	MicroRNA 422a	RNA Gene	16	GC15M063870	11.0037	https://www.genecards.org/cgi-bin/carddisp.pl?gene=MIR422A							PXDN
PXDN	Peroxidasin	Protein Coding	41	GC02M001635	10.9944	https://www.genecards.org/cgi-bin/carddisp.pl?gene=PXDN							P2RX7
P2RX7	Purinergic Receptor P2X 7	Protein Coding	45	GC12P123863	10.9894	https://www.genecards.org/cgi-bin/carddisp.pl?gene=P2RX7							ROBO1
ROBO1	Roundabout Guidance Receptor 1	Protein Coding	45	GC03M078597	10.9829	https://www.genecards.org/cgi-bin/carddisp.pl?gene=ROBO1							BOK
BOK	BCL2 Family Apoptosis Regulator BOK	Protein Coding	40	GC02P241558	10.9819	https://www.genecards.org/cgi-bin/carddisp.pl?gene=BOK							RRM1
RRM1	Ribonucleotide Reductase Catalytic Subunit M1	Protein Coding	47	GC11P004115	10.9796	https://www.genecards.org/cgi-bin/carddisp.pl?gene=RRM1							SLC45A3
SLC45A3	Solute Carrier Family 45 Member 3	Protein Coding	39	GC01M205626	10.9715	https://www.genecards.org/cgi-bin/carddisp.pl?gene=SLC45A3							TMEFF2
TMEFF2	Transmembrane Protein With EGF Like And Two Follistatin Like Domains 2	Protein Coding	40	GC02M191950	10.9633	https://www.genecards.org/cgi-bin/carddisp.pl?gene=TMEFF2							ACP3
ACP3	Acid Phosphatase 3	Protein Coding	34	GC03P132319	10.9443	https://www.genecards.org/cgi-bin/carddisp.pl?gene=ACP3							DUXAP10
DUXAP10	Double Homeobox A Pseudogene 10	Pseudogene	11	GC14M019275	10.9427	https://www.genecards.org/cgi-bin/carddisp.pl?gene=DUXAP10							F5
F5	Coagulation Factor V	Protein Coding	45	GC01M169511	10.9341	https://www.genecards.org/cgi-bin/carddisp.pl?gene=F5							FGA
FGA	Fibrinogen Alpha Chain	Protein Coding	47	GC04M154583	10.934	https://www.genecards.org/cgi-bin/carddisp.pl?gene=FGA							DPP4
DPP4	Dipeptidyl Peptidase 4	Protein Coding	49	GC02M161992	10.924	https://www.genecards.org/cgi-bin/carddisp.pl?gene=DPP4							DDX3X
DDX3X	DEAD-Box Helicase 3 X-Linked	Protein Coding	47	GC0XP041333	10.9072	https://www.genecards.org/cgi-bin/carddisp.pl?gene=DDX3X							TSHR
TSHR	Thyroid Stimulating Hormone Receptor	Protein Coding	47	GC14P080954	10.8964	https://www.genecards.org/cgi-bin/carddisp.pl?gene=TSHR							LIFR
LIFR	LIF Receptor Subunit Alpha	Protein Coding	46	GC05M038475	10.895	https://www.genecards.org/cgi-bin/carddisp.pl?gene=LIFR							MIR330
MIR330	MicroRNA 330	RNA Gene	19	GC19M048745	10.8813	https://www.genecards.org/cgi-bin/carddisp.pl?gene=MIR330							HSD3B2
HSD3B2	Hydroxy-Delta-5-Steroid Dehydrogenase, 3 Beta- And Steroid Delta-Isomerase 2	Protein Coding	46	GC01P119414	10.8772	https://www.genecards.org/cgi-bin/carddisp.pl?gene=HSD3B2							TK1
TK1	Thymidine Kinase 1	Protein Coding	45	GC17M078175	10.8726	https://www.genecards.org/cgi-bin/carddisp.pl?gene=TK1							SDC1
SDC1	Syndecan 1	Protein Coding	43	GC02M020200	10.8695	https://www.genecards.org/cgi-bin/carddisp.pl?gene=SDC1							HIC1
HIC1	HIC ZBTB Transcriptional Repressor 1	Protein Coding	40	GC17P002054	10.8675	https://www.genecards.org/cgi-bin/carddisp.pl?gene=HIC1							ARID1B
ARID1B	AT-Rich Interaction Domain 1B	Protein Coding	44	GC06P156777	10.8603	https://www.genecards.org/cgi-bin/carddisp.pl?gene=ARID1B							PTN
PTN	Pleiotrophin	Protein Coding	42	GC07M137227	10.856	https://www.genecards.org/cgi-bin/carddisp.pl?gene=PTN							ID1
ID1	Inhibitor Of DNA Binding 1, HLH Protein	Protein Coding	43	GC20P031605	10.8397	https://www.genecards.org/cgi-bin/carddisp.pl?gene=ID1							PSG2
PSG2	Pregnancy Specific Beta-1-Glycoprotein 2	Protein Coding	34	GC19M043064	10.8347	https://www.genecards.org/cgi-bin/carddisp.pl?gene=PSG2							KDM5B
KDM5B	Lysine Demethylase 5B	Protein Coding	43	GC01M202696	10.832	https://www.genecards.org/cgi-bin/carddisp.pl?gene=KDM5B							CD36
CD36	CD36 Molecule	Protein Coding	48	GC07P080369	10.8296	https://www.genecards.org/cgi-bin/carddisp.pl?gene=CD36							CHRNA3
CHRNA3	Cholinergic Receptor Nicotinic Alpha 3 Subunit	Protein Coding	44	GC15M078594	10.8272	https://www.genecards.org/cgi-bin/carddisp.pl?gene=CHRNA3							LINC01772
LINC01772	Long Intergenic Non-Protein Coding RNA 1772	RNA Gene	11	GC01P016530	10.8264	https://www.genecards.org/cgi-bin/carddisp.pl?gene=LINC01772							S100B
S100B	S100 Calcium Binding Protein B	Protein Coding	45	GC21M048631	10.8164	https://www.genecards.org/cgi-bin/carddisp.pl?gene=S100B							SASH1
SASH1	SAM And SH3 Domain Containing 1	Protein Coding	40	GC06P148193	10.8075	https://www.genecards.org/cgi-bin/carddisp.pl?gene=SASH1							RASGRP1
RASGRP1	RAS Guanyl Releasing Protein 1	Protein Coding	47	GC15M038488	10.8042	https://www.genecards.org/cgi-bin/carddisp.pl?gene=RASGRP1							MIR133A1
MIR133A1	MicroRNA 133a-1	RNA Gene	18	GC18M021826	10.8019	https://www.genecards.org/cgi-bin/carddisp.pl?gene=MIR133A1							F3
F3	Coagulation Factor III, Tissue Factor	Protein Coding	44	GC01M094530	10.7851	https://www.genecards.org/cgi-bin/carddisp.pl?gene=F3							MIR605
MIR605	MicroRNA 605	RNA Gene	16	GC10P051299	10.7818	https://www.genecards.org/cgi-bin/carddisp.pl?gene=MIR605							ADAR
ADAR	Adenosine Deaminase RNA Specific	Protein Coding	45	GC01M154582	10.77	https://www.genecards.org/cgi-bin/carddisp.pl?gene=ADAR							XPO1
XPO1	Exportin 1	Protein Coding	47	GC02M061445	10.7691	https://www.genecards.org/cgi-bin/carddisp.pl?gene=XPO1							GRPR
GRPR	Gastrin Releasing Peptide Receptor	Protein Coding	43	GC0XP016141	10.7671	https://www.genecards.org/cgi-bin/carddisp.pl?gene=GRPR							GDNF
GDNF	Glial Cell Derived Neurotrophic Factor	Protein Coding	47	GC05M037812	10.7655	https://www.genecards.org/cgi-bin/carddisp.pl?gene=GDNF							IL15
IL15	Interleukin 15	Protein Coding	40	GC04P141636	10.7518	https://www.genecards.org/cgi-bin/carddisp.pl?gene=IL15							TMEM14A
TMEM14A	Transmembrane Protein 14A	Protein Coding	32	GC06P052671	10.7386	https://www.genecards.org/cgi-bin/carddisp.pl?gene=TMEM14A							RHOC
RHOC	Ras Homolog Family Member C	Protein Coding	41	GC01M112701	10.7275	https://www.genecards.org/cgi-bin/carddisp.pl?gene=RHOC							FANCI
FANCI	FA Complementation Group I	Protein Coding	42	GC15P089243	10.7195	https://www.genecards.org/cgi-bin/carddisp.pl?gene=FANCI							TIMELESS
TIMELESS	Timeless Circadian Regulator	Protein Coding	38	GC12M056416	10.7056	https://www.genecards.org/cgi-bin/carddisp.pl?gene=TIMELESS							ACTN4
ACTN4	Actinin Alpha 4	Protein Coding	47	GC19P038647	10.7037	https://www.genecards.org/cgi-bin/carddisp.pl?gene=ACTN4							PER1
PER1	Period Circadian Regulator 1	Protein Coding	42	GC17M009339	10.6786	https://www.genecards.org/cgi-bin/carddisp.pl?gene=PER1							WNT7A
WNT7A	Wnt Family Member 7A	Protein Coding	48	GC03M017377	10.6772	https://www.genecards.org/cgi-bin/carddisp.pl?gene=WNT7A							AGR2
AGR2	Anterior Gradient 2, Protein Disulphide Isomerase Family Member	Protein Coding	40	GC07M016898	10.6761	https://www.genecards.org/cgi-bin/carddisp.pl?gene=AGR2							DMRT3
DMRT3	Doublesex And Mab-3 Related Transcription Factor 3	Protein Coding	33	GC09P000976	10.668	https://www.genecards.org/cgi-bin/carddisp.pl?gene=DMRT3							GHRL
GHRL	Ghrelin And Obestatin Prepropeptide	Protein Coding	43	GC03M010285	10.6577	https://www.genecards.org/cgi-bin/carddisp.pl?gene=GHRL							MAD2L1
MAD2L1	Mitotic Arrest Deficient 2 Like 1	Protein Coding	45	GC04M120055	10.6522	https://www.genecards.org/cgi-bin/carddisp.pl?gene=MAD2L1							PRKCE
PRKCE	Protein Kinase C Epsilon	Protein Coding	49	GC02P045651	10.652	https://www.genecards.org/cgi-bin/carddisp.pl?gene=PRKCE							PEBP1
PEBP1	Phosphatidylethanolamine Binding Protein 1	Protein Coding	44	GC12P118135	10.6502	https://www.genecards.org/cgi-bin/carddisp.pl?gene=PEBP1							RXRA
RXRA	Retinoid X Receptor Alpha	Protein Coding	50	GC09P134317	10.6374	https://www.genecards.org/cgi-bin/carddisp.pl?gene=RXRA							WNT2B
WNT2B	Wnt Family Member 2B	Protein Coding	44	GC01P112466	10.6227	https://www.genecards.org/cgi-bin/carddisp.pl?gene=WNT2B							RARS1
RARS1	Arginyl-TRNA Synthetase 1	Protein Coding	36	GC05P168487	10.6213	https://www.genecards.org/cgi-bin/carddisp.pl?gene=RARS1							RALA
RALA	RAS Like Proto-Oncogene A	Protein Coding	45	GC07P039622	10.6166	https://www.genecards.org/cgi-bin/carddisp.pl?gene=RALA							LYVE1
LYVE1	Lymphatic Vessel Endothelial Hyaluronan Receptor 1	Protein Coding	41	GC11M010732	10.6096	https://www.genecards.org/cgi-bin/carddisp.pl?gene=LYVE1							DAB2IP
DAB2IP	DAB2 Interacting Protein	Protein Coding	40	GC09P121566	10.6095	https://www.genecards.org/cgi-bin/carddisp.pl?gene=DAB2IP							SMAD6
SMAD6	SMAD Family Member 6	Protein Coding	47	GC15P066702	10.609	https://www.genecards.org/cgi-bin/carddisp.pl?gene=SMAD6							CDK7
CDK7	Cyclin Dependent Kinase 7	Protein Coding	46	GC05P069273	10.6032	https://www.genecards.org/cgi-bin/carddisp.pl?gene=CDK7							COL11A1
COL11A1	Collagen Type XI Alpha 1 Chain	Protein Coding	43	GC01M102876	10.5662	https://www.genecards.org/cgi-bin/carddisp.pl?gene=COL11A1							CHKA
CHKA	Choline Kinase Alpha	Protein Coding	41	GC11M068052	10.5592	https://www.genecards.org/cgi-bin/carddisp.pl?gene=CHKA							KLRK1
KLRK1	Killer Cell Lectin Like Receptor K1	Protein Coding	40	GC12M016312	10.5519	https://www.genecards.org/cgi-bin/carddisp.pl?gene=KLRK1							STAT6
STAT6	Signal Transducer And Activator Of Transcription 6	Protein Coding	50	GC12M057095	10.5423	https://www.genecards.org/cgi-bin/carddisp.pl?gene=STAT6							CYP27B1
CYP27B1	Cytochrome P450 Family 27 Subfamily B Member 1	Protein Coding	47	GC12M057757	10.5333	https://www.genecards.org/cgi-bin/carddisp.pl?gene=CYP27B1							MIR455
MIR455	MicroRNA 455	RNA Gene	19	GC09P114209	10.5258	https://www.genecards.org/cgi-bin/carddisp.pl?gene=MIR455							CHRNA5
CHRNA5	Cholinergic Receptor Nicotinic Alpha 5 Subunit	Protein Coding	44	GC15P078565	10.5254	https://www.genecards.org/cgi-bin/carddisp.pl?gene=CHRNA5							FOSL1
FOSL1	FOS Like 1, AP-1 Transcription Factor Subunit	Protein Coding	44	GC11M071734	10.5247	https://www.genecards.org/cgi-bin/carddisp.pl?gene=FOSL1							CEP290
CEP290	Centrosomal Protein 290	Protein Coding	40	GC12M088049	10.5215	https://www.genecards.org/cgi-bin/carddisp.pl?gene=CEP290							MIR346
MIR346	MicroRNA 346	RNA Gene	19	GC10M086264	10.5205	https://www.genecards.org/cgi-bin/carddisp.pl?gene=MIR346							BCR
BCR	BCR Activator Of RhoGEF And GTPase	Protein Coding	51	GC22P023179	10.5139	https://www.genecards.org/cgi-bin/carddisp.pl?gene=BCR							FAP
FAP	Fibroblast Activation Protein Alpha	Protein Coding	42	GC02M162170	10.5004	https://www.genecards.org/cgi-bin/carddisp.pl?gene=FAP							CEP57
CEP57	Centrosomal Protein 57	Protein Coding	41	GC11P095789	10.4909	https://www.genecards.org/cgi-bin/carddisp.pl?gene=CEP57							MIR508
MIR508	MicroRNA 508	RNA Gene	16	GC0XM147236	10.4896	https://www.genecards.org/cgi-bin/carddisp.pl?gene=MIR508							MIR608
MIR608	MicroRNA 608	RNA Gene	18	GC10P100974	10.4795	https://www.genecards.org/cgi-bin/carddisp.pl?gene=MIR608							ZNF217
ZNF217	Zinc Finger Protein 217	Protein Coding	38	GC20M053567	10.4764	https://www.genecards.org/cgi-bin/carddisp.pl?gene=ZNF217							PTH1R
PTH1R	Parathyroid Hormone 1 Receptor	Protein Coding	50	GC03P046877	10.4667	https://www.genecards.org/cgi-bin/carddisp.pl?gene=PTH1R							MIR370
MIR370	MicroRNA 370	RNA Gene	21	GC14P106465	10.4596	https://www.genecards.org/cgi-bin/carddisp.pl?gene=MIR370							NOTCH4
NOTCH4	Notch Receptor 4	Protein Coding	45	GC06M049148	10.4525	https://www.genecards.org/cgi-bin/carddisp.pl?gene=NOTCH4							WT1-AS
WT1-AS	WT1 Antisense RNA	RNA Gene	25	GC11P032434	10.4333	https://www.genecards.org/cgi-bin/carddisp.pl?gene=WT1-AS							MAGED2
MAGED2	MAGE Family Member D2	Protein Coding	40	GC0XP054807	10.4228	https://www.genecards.org/cgi-bin/carddisp.pl?gene=MAGED2							ADAM12
ADAM12	ADAM Metallopeptidase Domain 12	Protein Coding	44	GC10M126012	10.419	https://www.genecards.org/cgi-bin/carddisp.pl?gene=ADAM12							HNF4A
HNF4A	Hepatocyte Nuclear Factor 4 Alpha	Protein Coding	51	GC20P044355	10.3884	https://www.genecards.org/cgi-bin/carddisp.pl?gene=HNF4A							LNCRNA-ATB
LNCRNA-ATB	Long Noncoding RNA Activated By TGF-Beta	RNA Gene	4	GC14P026644	10.3823	https://www.genecards.org/cgi-bin/carddisp.pl?gene=LNCRNA-ATB							BMP7
BMP7	Bone Morphogenetic Protein 7	Protein Coding	45	GC20M057168	10.3803	https://www.genecards.org/cgi-bin/carddisp.pl?gene=BMP7							IL11
IL11	Interleukin 11	Protein Coding	40	GC19M055364	10.3794	https://www.genecards.org/cgi-bin/carddisp.pl?gene=IL11							HMGCR
HMGCR	3-Hydroxy-3-Methylglutaryl-CoA Reductase	Protein Coding	46	GC05P075336	10.3759	https://www.genecards.org/cgi-bin/carddisp.pl?gene=HMGCR							TP53COR1
TP53COR1	Tumor Protein P53 Pathway Corepressor 1	RNA Gene	8	GC06U903133	10.3712	https://www.genecards.org/cgi-bin/carddisp.pl?gene=TP53COR1							APC2
APC2	APC Regulator Of WNT Signaling Pathway 2	Protein Coding	40	GC19P001689	10.369	https://www.genecards.org/cgi-bin/carddisp.pl?gene=APC2							JAK3
JAK3	Janus Kinase 3	Protein Coding	52	GC19M017824	10.3664	https://www.genecards.org/cgi-bin/carddisp.pl?gene=JAK3							TTK
TTK	TTK Protein Kinase	Protein Coding	47	GC06P080003	10.3618	https://www.genecards.org/cgi-bin/carddisp.pl?gene=TTK							MAPK9
MAPK9	Mitogen-Activated Protein Kinase 9	Protein Coding	48	GC05M180235	10.3607	https://www.genecards.org/cgi-bin/carddisp.pl?gene=MAPK9							PTPRT
PTPRT	Protein Tyrosine Phosphatase Receptor Type T	Protein Coding	43	GC20M042072	10.3596	https://www.genecards.org/cgi-bin/carddisp.pl?gene=PTPRT							ARL11
ARL11	ADP Ribosylation Factor Like GTPase 11	Protein Coding	38	GC13P049628	10.3528	https://www.genecards.org/cgi-bin/carddisp.pl?gene=ARL11							TPM3
TPM3	Tropomyosin 3	Protein Coding	46	GC01M154127	10.3306	https://www.genecards.org/cgi-bin/carddisp.pl?gene=TPM3							HNF1A-AS1
HNF1A-AS1	HNF1A Antisense RNA 1	RNA Gene	18	GC12M121584	10.3294	https://www.genecards.org/cgi-bin/carddisp.pl?gene=HNF1A-AS1							CD40LG
CD40LG	CD40 Ligand	Protein Coding	47	GC0XP136649	10.3252	https://www.genecards.org/cgi-bin/carddisp.pl?gene=CD40LG							SELE
SELE	Selectin E	Protein Coding	43	GC01M169722	10.3243	https://www.genecards.org/cgi-bin/carddisp.pl?gene=SELE							ESRRA
ESRRA	Estrogen Related Receptor Alpha	Protein Coding	48	GC11P064305	10.3181	https://www.genecards.org/cgi-bin/carddisp.pl?gene=ESRRA							MMP12
MMP12	Matrix Metallopeptidase 12	Protein Coding	45	GC11M102862	10.3171	https://www.genecards.org/cgi-bin/carddisp.pl?gene=MMP12							PLAT
PLAT	Plasminogen Activator, Tissue Type	Protein Coding	48	GC08M042174	10.3027	https://www.genecards.org/cgi-bin/carddisp.pl?gene=PLAT							THBD
THBD	Thrombomodulin	Protein Coding	44	GC20M023026	10.283	https://www.genecards.org/cgi-bin/carddisp.pl?gene=THBD							PAX7
PAX7	Paired Box 7	Protein Coding	44	GC01P018631	10.2781	https://www.genecards.org/cgi-bin/carddisp.pl?gene=PAX7							DCST1-AS1
DCST1-AS1	DCST1 Antisense RNA 1	RNA Gene	12	GC01M155049	10.2779	https://www.genecards.org/cgi-bin/carddisp.pl?gene=DCST1-AS1							RRAS
RRAS	RAS Related	Protein Coding	43	GC19M049635	10.2763	https://www.genecards.org/cgi-bin/carddisp.pl?gene=RRAS							DDR1
DDR1	Discoidin Domain Receptor Tyrosine Kinase 1	Protein Coding	46	GC06P058289	10.2762	https://www.genecards.org/cgi-bin/carddisp.pl?gene=DDR1							TPD52
TPD52	Tumor Protein D52	Protein Coding	41	GC08M079920	10.2645	https://www.genecards.org/cgi-bin/carddisp.pl?gene=TPD52							CLDN14
CLDN14	Claudin 14	Protein Coding	45	GC21M036460	10.2584	https://www.genecards.org/cgi-bin/carddisp.pl?gene=CLDN14							TCF7L1
TCF7L1	Transcription Factor 7 Like 1	Protein Coding	41	GC02P085133	10.2528	https://www.genecards.org/cgi-bin/carddisp.pl?gene=TCF7L1							KRT17
KRT17	Keratin 17	Protein Coding	45	GC17M041619	10.2472	https://www.genecards.org/cgi-bin/carddisp.pl?gene=KRT17							LRP6
LRP6	LDL Receptor Related Protein 6	Protein Coding	48	GC12M016340	10.2461	https://www.genecards.org/cgi-bin/carddisp.pl?gene=LRP6							MIR190A
MIR190A	MicroRNA 190a	RNA Gene	20	GC15P079737	10.2381	https://www.genecards.org/cgi-bin/carddisp.pl?gene=MIR190A							WNT10A
WNT10A	Wnt Family Member 10A	Protein Coding	45	GC02P218880	10.2338	https://www.genecards.org/cgi-bin/carddisp.pl?gene=WNT10A							LINC00092
LINC00092	Long Intergenic Non-Protein Coding RNA 92	RNA Gene	17	GC09M096019	10.2317	https://www.genecards.org/cgi-bin/carddisp.pl?gene=LINC00092							MIR26B
MIR26B	MicroRNA 26b	RNA Gene	22	GC02P218402	10.2303	https://www.genecards.org/cgi-bin/carddisp.pl?gene=MIR26B							FOXC1
FOXC1	Forkhead Box C1	Protein Coding	43	GC06P001610	10.2158	https://www.genecards.org/cgi-bin/carddisp.pl?gene=FOXC1							MAPK7
MAPK7	Mitogen-Activated Protein Kinase 7	Protein Coding	48	GC17P020247	10.1971	https://www.genecards.org/cgi-bin/carddisp.pl?gene=MAPK7							TNFRSF8
TNFRSF8	TNF Receptor Superfamily Member 8	Protein Coding	41	GC01P012063	10.1834	https://www.genecards.org/cgi-bin/carddisp.pl?gene=TNFRSF8							MIRLET7F1
MIRLET7F1	MicroRNA Let-7f-1	RNA Gene	19	GC09P094193	10.1816	https://www.genecards.org/cgi-bin/carddisp.pl?gene=MIRLET7F1							TRIM24
TRIM24	Tripartite Motif Containing 24	Protein Coding	43	GC07P138460	10.1749	https://www.genecards.org/cgi-bin/carddisp.pl?gene=TRIM24							TTR
TTR	Transthyretin	Protein Coding	48	GC18P031557	10.1666	https://www.genecards.org/cgi-bin/carddisp.pl?gene=TTR							POLB
POLB	DNA Polymerase Beta	Protein Coding	46	GC08P042338	10.1654	https://www.genecards.org/cgi-bin/carddisp.pl?gene=POLB							GREB1L
GREB1L	GREB1 Like Retinoic Acid Receptor Coactivator	Protein Coding	34	GC18P021242	10.1596	https://www.genecards.org/cgi-bin/carddisp.pl?gene=GREB1L							SATB2
SATB2	SATB Homeobox 2	Protein Coding	44	GC02M199269	10.1561	https://www.genecards.org/cgi-bin/carddisp.pl?gene=SATB2							FABP4
FABP4	Fatty Acid Binding Protein 4	Protein Coding	44	GC08M081478	10.1435	https://www.genecards.org/cgi-bin/carddisp.pl?gene=FABP4							ZNF300P1
ZNF300P1	Zinc Finger Protein 300 Pseudogene 1	Pseudogene	15	GC05M150930	10.1416	https://www.genecards.org/cgi-bin/carddisp.pl?gene=ZNF300P1							MLLT10
MLLT10	MLLT10 Histone Lysine Methyltransferase DOT1L Cofactor	Protein Coding	41	GC10P021524	10.1339	https://www.genecards.org/cgi-bin/carddisp.pl?gene=MLLT10							MIR489
MIR489	MicroRNA 489	RNA Gene	17	GC07M093483	10.1322	https://www.genecards.org/cgi-bin/carddisp.pl?gene=MIR489							CXCR1
CXCR1	C-X-C Motif Chemokine Receptor 1	Protein Coding	43	GC02M218162	10.1001	https://www.genecards.org/cgi-bin/carddisp.pl?gene=CXCR1							TUBB3
TUBB3	Tubulin Beta 3 Class III	Protein Coding	48	GC16P089922	10.0885	https://www.genecards.org/cgi-bin/carddisp.pl?gene=TUBB3							TFE3
TFE3	Transcription Factor Binding To IGHM Enhancer 3	Protein Coding	44	GC0XM049028	10.0466	https://www.genecards.org/cgi-bin/carddisp.pl?gene=TFE3							ARID4B
ARID4B	AT-Rich Interaction Domain 4B	Protein Coding	37	GC01M235133	10.0416	https://www.genecards.org/cgi-bin/carddisp.pl?gene=ARID4B							CLPTM1L
CLPTM1L	CLPTM1 Like	Protein Coding	36	GC05M001317	10.0372	https://www.genecards.org/cgi-bin/carddisp.pl?gene=CLPTM1L							GAB1
GAB1	GRB2 Associated Binding Protein 1	Protein Coding	44	GC04P143336	10.0337	https://www.genecards.org/cgi-bin/carddisp.pl?gene=GAB1							SIRT3
SIRT3	Sirtuin 3	Protein Coding	47	GC11M000215	10.0313	https://www.genecards.org/cgi-bin/carddisp.pl?gene=SIRT3							BNIP3
BNIP3	BCL2 Interacting Protein 3	Protein Coding	42	GC10M131966	10.0278	https://www.genecards.org/cgi-bin/carddisp.pl?gene=BNIP3							TNFAIP3
TNFAIP3	TNF Alpha Induced Protein 3	Protein Coding	48	GC06P137866	10.023	https://www.genecards.org/cgi-bin/carddisp.pl?gene=TNFAIP3							PGF
PGF	Placental Growth Factor	Protein Coding	43	GC14M074941	10.0099	https://www.genecards.org/cgi-bin/carddisp.pl?gene=PGF
PTPN13	Protein Tyrosine Phosphatase Non-Receptor Type 13	Protein Coding	44	GC04P086594	9.99823	https://www.genecards.org/cgi-bin/carddisp.pl?gene=PTPN13
PRKAA2	Protein Kinase AMP-Activated Catalytic Subunit Alpha 2	Protein Coding	50	GC01P056645	9.98209	https://www.genecards.org/cgi-bin/carddisp.pl?gene=PRKAA2
NDUFA13	NADH:Ubiquinone Oxidoreductase Subunit A13	Protein Coding	44	GC19P019515	9.97311	https://www.genecards.org/cgi-bin/carddisp.pl?gene=NDUFA13
EIF2B1	Eukaryotic Translation Initiation Factor 2B Subunit Alpha	Protein Coding	43	GC12M123620	9.96705	https://www.genecards.org/cgi-bin/carddisp.pl?gene=EIF2B1
MIR572	MicroRNA 572	RNA Gene	15	GC04P014947	9.96522	https://www.genecards.org/cgi-bin/carddisp.pl?gene=MIR572
WNT6	Wnt Family Member 6	Protein Coding	42	GC02P218859	9.9601	https://www.genecards.org/cgi-bin/carddisp.pl?gene=WNT6
VWF	Von Willebrand Factor	Protein Coding	48	GC12M005917	9.95447	https://www.genecards.org/cgi-bin/carddisp.pl?gene=VWF
BGLAP	Bone Gamma-Carboxyglutamate Protein	Protein Coding	40	GC01P156242	9.94699	https://www.genecards.org/cgi-bin/carddisp.pl?gene=BGLAP
PPARD	Peroxisome Proliferator Activated Receptor Delta	Protein Coding	47	GC06P058435	9.93481	https://www.genecards.org/cgi-bin/carddisp.pl?gene=PPARD
MIR129-1	MicroRNA 129-1	RNA Gene	18	GC07P128207	9.92961	https://www.genecards.org/cgi-bin/carddisp.pl?gene=MIR129-1
MIR657	MicroRNA 657	RNA Gene	16	GC17M081125	9.92713	https://www.genecards.org/cgi-bin/carddisp.pl?gene=MIR657
KLK2	Kallikrein Related Peptidase 2	Protein Coding	43	GC19P050861	9.91879	https://www.genecards.org/cgi-bin/carddisp.pl?gene=KLK2
OLA1	Obg Like ATPase 1	Protein Coding	42	GC02M174072	9.91282	https://www.genecards.org/cgi-bin/carddisp.pl?gene=OLA1
H1-3	H1.3 Linker Histone, Cluster Member	Protein Coding	30	GC06M049487	9.91	https://www.genecards.org/cgi-bin/carddisp.pl?gene=H1-3
MYH8	Myosin Heavy Chain 8	Protein Coding	40	GC17M010390	9.90986	https://www.genecards.org/cgi-bin/carddisp.pl?gene=MYH8
MIR31HG	MIR31 Host Gene	RNA Gene	19	GC09M021439	9.90336	https://www.genecards.org/cgi-bin/carddisp.pl?gene=MIR31HG
AMPH	Amphiphysin	Protein Coding	44	GC07M038817	9.89362	https://www.genecards.org/cgi-bin/carddisp.pl?gene=AMPH
MIR487B	MicroRNA 487b	RNA Gene	18	GC14P106824	9.89068	https://www.genecards.org/cgi-bin/carddisp.pl?gene=MIR487B
ROR1	Receptor Tyrosine Kinase Like Orphan Receptor 1	Protein Coding	47	GC01P063774	9.88966	https://www.genecards.org/cgi-bin/carddisp.pl?gene=ROR1
PELP1	Proline, Glutamate And Leucine Rich Protein 1	Protein Coding	39	GC17M004669	9.8869	https://www.genecards.org/cgi-bin/carddisp.pl?gene=PELP1
LRP5	LDL Receptor Related Protein 5	Protein Coding	48	GC11P068298	9.85929	https://www.genecards.org/cgi-bin/carddisp.pl?gene=LRP5
CIP2A	Cellular Inhibitor Of PP2A	Protein Coding	28	GC03M108545	9.85743	https://www.genecards.org/cgi-bin/carddisp.pl?gene=CIP2A
NUMA1	Nuclear Mitotic Apparatus Protein 1	Protein Coding	44	GC11M072002	9.84826	https://www.genecards.org/cgi-bin/carddisp.pl?gene=NUMA1
CCL20	C-C Motif Chemokine Ligand 20	Protein Coding	43	GC02P227820	9.84557	https://www.genecards.org/cgi-bin/carddisp.pl?gene=CCL20
CTCF	CCCTC-Binding Factor	Protein Coding	47	GC16P067563	9.84361	https://www.genecards.org/cgi-bin/carddisp.pl?gene=CTCF
TP53BP1	Tumor Protein P53 Binding Protein 1	Protein Coding	45	GC15M043403	9.84052	https://www.genecards.org/cgi-bin/carddisp.pl?gene=TP53BP1
BIRC7	Baculoviral IAP Repeat Containing 7	Protein Coding	39	GC20P063235	9.83876	https://www.genecards.org/cgi-bin/carddisp.pl?gene=BIRC7
UCHL1	Ubiquitin C-Terminal Hydrolase L1	Protein Coding	51	GC04P041256	9.82797	https://www.genecards.org/cgi-bin/carddisp.pl?gene=UCHL1
MIR515-1	MicroRNA 515-1	RNA Gene	15	GC19P053679	9.82761	https://www.genecards.org/cgi-bin/carddisp.pl?gene=MIR515-1
DMPK	DM1 Protein Kinase	Protein Coding	48	GC19M045769	9.82388	https://www.genecards.org/cgi-bin/carddisp.pl?gene=DMPK
TPO	Thyroid Peroxidase	Protein Coding	48	GC02P001374	9.81735	https://www.genecards.org/cgi-bin/carddisp.pl?gene=TPO
DVL1	Dishevelled Segment Polarity Protein 1	Protein Coding	47	GC01M001335	9.81006	https://www.genecards.org/cgi-bin/carddisp.pl?gene=DVL1
SNHG15	Small Nucleolar RNA Host Gene 15	RNA Gene	20	GC07M044983	9.80617	https://www.genecards.org/cgi-bin/carddisp.pl?gene=SNHG15
SFN	Stratifin	Protein Coding	45	GC01P026940	9.79328	https://www.genecards.org/cgi-bin/carddisp.pl?gene=SFN
TNFRSF6B	TNF Receptor Superfamily Member 6b	Protein Coding	42	GC20P063696	9.78753	https://www.genecards.org/cgi-bin/carddisp.pl?gene=TNFRSF6B
NR1I2	Nuclear Receptor Subfamily 1 Group I Member 2	Protein Coding	46	GC03P119780	9.77752	https://www.genecards.org/cgi-bin/carddisp.pl?gene=NR1I2
SIX1	SIX Homeobox 1	Protein Coding	44	GC14M060643	9.77252	https://www.genecards.org/cgi-bin/carddisp.pl?gene=SIX1
PRKCI	Protein Kinase C Iota	Protein Coding	48	GC03P170222	9.76039	https://www.genecards.org/cgi-bin/carddisp.pl?gene=PRKCI
ANKRD30A	Ankyrin Repeat Domain 30A	Protein Coding	36	GC10P037134	9.75682	https://www.genecards.org/cgi-bin/carddisp.pl?gene=ANKRD30A
IGSF9B	Immunoglobulin Superfamily Member 9B	Protein Coding	31	GC11M133942	9.75578	https://www.genecards.org/cgi-bin/carddisp.pl?gene=IGSF9B
EIF2B3	Eukaryotic Translation Initiation Factor 2B Subunit Gamma	Protein Coding	43	GC01M044850	9.75383	https://www.genecards.org/cgi-bin/carddisp.pl?gene=EIF2B3
NTS	Neurotensin	Protein Coding	40	GC12P085876	9.75016	https://www.genecards.org/cgi-bin/carddisp.pl?gene=NTS
PTPRG	Protein Tyrosine Phosphatase Receptor Type G	Protein Coding	42	GC03P061561	9.75016	https://www.genecards.org/cgi-bin/carddisp.pl?gene=PTPRG
CLCA2	Chloride Channel Accessory 2	Protein Coding	40	GC01P086424	9.74746	https://www.genecards.org/cgi-bin/carddisp.pl?gene=CLCA2
HSP90B1	Heat Shock Protein 90 Beta Family Member 1	Protein Coding	45	GC12P103930	9.74417	https://www.genecards.org/cgi-bin/carddisp.pl?gene=HSP90B1
MIR622	MicroRNA 622	RNA Gene	13	GC13P090231	9.7387	https://www.genecards.org/cgi-bin/carddisp.pl?gene=MIR622
TLR3	Toll Like Receptor 3	Protein Coding	51	GC04P186059	9.73695	https://www.genecards.org/cgi-bin/carddisp.pl?gene=TLR3
HOXA9	Homeobox A9	Protein Coding	39	GC07M027162	9.73618	https://www.genecards.org/cgi-bin/carddisp.pl?gene=HOXA9
LINC00623	Long Intergenic Non-Protein Coding RNA 623	RNA Gene	14	GC01P120975	9.72622	https://www.genecards.org/cgi-bin/carddisp.pl?gene=LINC00623
TGIF1	TGFB Induced Factor Homeobox 1	Protein Coding	46	GC18P003411	9.72532	https://www.genecards.org/cgi-bin/carddisp.pl?gene=TGIF1
ROR2	Receptor Tyrosine Kinase Like Orphan Receptor 2	Protein Coding	48	GC09M091564	9.72128	https://www.genecards.org/cgi-bin/carddisp.pl?gene=ROR2
MIR491	MicroRNA 491	RNA Gene	19	GC09P020716	9.72019	https://www.genecards.org/cgi-bin/carddisp.pl?gene=MIR491
CDH17	Cadherin 17	Protein Coding	41	GC08M094127	9.71788	https://www.genecards.org/cgi-bin/carddisp.pl?gene=CDH17
IKBKG	Inhibitor Of Nuclear Factor Kappa B Kinase Regulatory Subunit Gamma	Protein Coding	48	GC0XP154541	9.71543	https://www.genecards.org/cgi-bin/carddisp.pl?gene=IKBKG
SOD1	Superoxide Dismutase 1	Protein Coding	51	GC21P031659	9.71044	https://www.genecards.org/cgi-bin/carddisp.pl?gene=SOD1
NFIB	Nuclear Factor I B	Protein Coding	43	GC09M014077	9.7061	https://www.genecards.org/cgi-bin/carddisp.pl?gene=NFIB
ANAPC1	Anaphase Promoting Complex Subunit 1	Protein Coding	40	GC02M111611	9.70491	https://www.genecards.org/cgi-bin/carddisp.pl?gene=ANAPC1
ACTA2	Actin Alpha 2, Smooth Muscle	Protein Coding	48	GC10M088935	9.6892	https://www.genecards.org/cgi-bin/carddisp.pl?gene=ACTA2
LINC01088	Long Intergenic Non-Protein Coding RNA 1088	RNA Gene	16	GC04P078971	9.68903	https://www.genecards.org/cgi-bin/carddisp.pl?gene=LINC01088
CARS2	Cysteinyl-TRNA Synthetase 2, Mitochondrial	Protein Coding	41	GC13M110641	9.68889	https://www.genecards.org/cgi-bin/carddisp.pl?gene=CARS2
MIR212	MicroRNA 212	RNA Gene	19	GC17M002050	9.65711	https://www.genecards.org/cgi-bin/carddisp.pl?gene=MIR212
TRB	T Cell Receptor Beta Locus	Protein Coding	18	GC07P146323	9.6569	https://www.genecards.org/cgi-bin/carddisp.pl?gene=TRB
CTSL	Cathepsin L	Protein Coding	45	GC09P087725	9.6568	https://www.genecards.org/cgi-bin/carddisp.pl?gene=CTSL
TGFBR3	Transforming Growth Factor Beta Receptor 3	Protein Coding	46	GC01M091680	9.6473	https://www.genecards.org/cgi-bin/carddisp.pl?gene=TGFBR3
TDGF1	Teratocarcinoma-Derived Growth Factor 1	Protein Coding	41	GC03P046577	9.64281	https://www.genecards.org/cgi-bin/carddisp.pl?gene=TDGF1
RNF139	Ring Finger Protein 139	Protein Coding	38	GC08P124474	9.63742	https://www.genecards.org/cgi-bin/carddisp.pl?gene=RNF139
MIR627	MicroRNA 627	RNA Gene	16	GC15M042199	9.63095	https://www.genecards.org/cgi-bin/carddisp.pl?gene=MIR627
SOCS1	Suppressor Of Cytokine Signaling 1	Protein Coding	43	GC16M011255	9.63015	https://www.genecards.org/cgi-bin/carddisp.pl?gene=SOCS1
E2F4	E2F Transcription Factor 4	Protein Coding	45	GC16P067192	9.62875	https://www.genecards.org/cgi-bin/carddisp.pl?gene=E2F4
BANCR	BRAF-Activated Non-Protein Coding RNA	RNA Gene	12	GC09M069296	9.62743	https://www.genecards.org/cgi-bin/carddisp.pl?gene=BANCR
REN	Renin	Protein Coding	47	GC01M204154	9.62671	https://www.genecards.org/cgi-bin/carddisp.pl?gene=REN
SUZ12	SUZ12 Polycomb Repressive Complex 2 Subunit	Protein Coding	41	GC17P031937	9.62605	https://www.genecards.org/cgi-bin/carddisp.pl?gene=SUZ12
IFI16	Interferon Gamma Inducible Protein 16	Protein Coding	43	GC01P158969	9.62436	https://www.genecards.org/cgi-bin/carddisp.pl?gene=IFI16
EHMT1	Euchromatic Histone Lysine Methyltransferase 1	Protein Coding	45	GC09P137618	9.6234	https://www.genecards.org/cgi-bin/carddisp.pl?gene=EHMT1
DDIT3	DNA Damage Inducible Transcript 3	Protein Coding	45	GC12M057516	9.61917	https://www.genecards.org/cgi-bin/carddisp.pl?gene=DDIT3
WNT2	Wnt Family Member 2	Protein Coding	44	GC07M117277	9.61644	https://www.genecards.org/cgi-bin/carddisp.pl?gene=WNT2
NCOA6	Nuclear Receptor Coactivator 6	Protein Coding	39	GC20M034705	9.60885	https://www.genecards.org/cgi-bin/carddisp.pl?gene=NCOA6
MIR662	MicroRNA 662	RNA Gene	15	GC16P006130	9.60796	https://www.genecards.org/cgi-bin/carddisp.pl?gene=MIR662
MIR345	MicroRNA 345	RNA Gene	20	GC14P100307	9.60282	https://www.genecards.org/cgi-bin/carddisp.pl?gene=MIR345
VIP	Vasoactive Intestinal Peptide	Protein Coding	44	GC06P152750	9.60277	https://www.genecards.org/cgi-bin/carddisp.pl?gene=VIP
AFAP1	Actin Filament Associated Protein 1	Protein Coding	38	GC04M007758	9.60119	https://www.genecards.org/cgi-bin/carddisp.pl?gene=AFAP1
KLK15	Kallikrein Related Peptidase 15	Protein Coding	41	GC19M050825	9.59887	https://www.genecards.org/cgi-bin/carddisp.pl?gene=KLK15
LINC00515	Long Intergenic Non-Protein Coding RNA 515	RNA Gene	14	GC21M025582	9.58586	https://www.genecards.org/cgi-bin/carddisp.pl?gene=LINC00515
RCVRN	Recoverin	Protein Coding	38	GC17M009896	9.56995	https://www.genecards.org/cgi-bin/carddisp.pl?gene=RCVRN
HNRNPK	Heterogeneous Nuclear Ribonucleoprotein K	Protein Coding	45	GC09M086732	9.5671	https://www.genecards.org/cgi-bin/carddisp.pl?gene=HNRNPK
TSPY1	Testis Specific Protein Y-Linked 1	Protein Coding	33	GC0YP009469	9.55284	https://www.genecards.org/cgi-bin/carddisp.pl?gene=TSPY1
ADRB2	Adrenoceptor Beta 2	Protein Coding	50	GC05P148825	9.55126	https://www.genecards.org/cgi-bin/carddisp.pl?gene=ADRB2
PRC1	Protein Regulator Of Cytokinesis 1	Protein Coding	38	GC15M090966	9.53524	https://www.genecards.org/cgi-bin/carddisp.pl?gene=PRC1
TNFRSF19	TNF Receptor Superfamily Member 19	Protein Coding	40	GC13P023570	9.53263	https://www.genecards.org/cgi-bin/carddisp.pl?gene=TNFRSF19
SEMA3A	Semaphorin 3A	Protein Coding	45	GC07M083955	9.51954	https://www.genecards.org/cgi-bin/carddisp.pl?gene=SEMA3A
MIR184	MicroRNA 184	RNA Gene	23	GC15P079209	9.51621	https://www.genecards.org/cgi-bin/carddisp.pl?gene=MIR184
GFAP	Glial Fibrillary Acidic Protein	Protein Coding	47	GC17M044905	9.50757	https://www.genecards.org/cgi-bin/carddisp.pl?gene=GFAP
BCAS1	Brain Enriched Myelin Associated Protein 1	Protein Coding	37	GC20M053936	9.50741	https://www.genecards.org/cgi-bin/carddisp.pl?gene=BCAS1
LGALS3BP	Galectin 3 Binding Protein	Protein Coding	41	GC17M078971	9.50239	https://www.genecards.org/cgi-bin/carddisp.pl?gene=LGALS3BP
KHDRBS1	KH RNA Binding Domain Containing, Signal Transduction Associated 1	Protein Coding	42	GC01P032013	9.49647	https://www.genecards.org/cgi-bin/carddisp.pl?gene=KHDRBS1
MST1	Macrophage Stimulating 1	Protein Coding	45	GC03M049683	9.484	https://www.genecards.org/cgi-bin/carddisp.pl?gene=MST1
CHI3L1	Chitinase 3 Like 1	Protein Coding	43	GC01M203148	9.48132	https://www.genecards.org/cgi-bin/carddisp.pl?gene=CHI3L1
SNHG12	Small Nucleolar RNA Host Gene 12	RNA Gene	22	GC01M028578	9.47411	https://www.genecards.org/cgi-bin/carddisp.pl?gene=SNHG12
IBSP	Integrin Binding Sialoprotein	Protein Coding	37	GC04P087799	9.46135	https://www.genecards.org/cgi-bin/carddisp.pl?gene=IBSP
MAP2K5	Mitogen-Activated Protein Kinase Kinase 5	Protein Coding	47	GC15P078990	9.45611	https://www.genecards.org/cgi-bin/carddisp.pl?gene=MAP2K5
MIR583HG	MIR583 Host Gene	RNA Gene	9	GC05P096051	9.42762	https://www.genecards.org/cgi-bin/carddisp.pl?gene=MIR583HG
HLA-C	Major Histocompatibility Complex, Class I, C	Protein Coding	45	GC06M049072	9.42708	https://www.genecards.org/cgi-bin/carddisp.pl?gene=HLA-C
PRKCB	Protein Kinase C Beta	Protein Coding	48	GC16P023993	9.42481	https://www.genecards.org/cgi-bin/carddisp.pl?gene=PRKCB
TRIM25	Tripartite Motif Containing 25	Protein Coding	44	GC17M056836	9.41207	https://www.genecards.org/cgi-bin/carddisp.pl?gene=TRIM25
STK4	Serine/Threonine Kinase 4	Protein Coding	49	GC20P044966	9.41193	https://www.genecards.org/cgi-bin/carddisp.pl?gene=STK4
THBS4	Thrombospondin 4	Protein Coding	43	GC05P079991	9.40755	https://www.genecards.org/cgi-bin/carddisp.pl?gene=THBS4
DLEU1	Deleted In Lymphocytic Leukemia 1	RNA Gene	28	GC13P050103	9.39719	https://www.genecards.org/cgi-bin/carddisp.pl?gene=DLEU1
MRPL23	Mitochondrial Ribosomal Protein L23	Protein Coding	37	GC11P001948	9.39439	https://www.genecards.org/cgi-bin/carddisp.pl?gene=MRPL23
PIN1	Peptidylprolyl Cis/Trans Isomerase, NIMA-Interacting 1	Protein Coding	47	GC19P009835	9.39292	https://www.genecards.org/cgi-bin/carddisp.pl?gene=PIN1
CDC25B	Cell Division Cycle 25B	Protein Coding	46	GC20P003805	9.38784	https://www.genecards.org/cgi-bin/carddisp.pl?gene=CDC25B
CAT	Catalase	Protein Coding	49	GC11P034460	9.38373	https://www.genecards.org/cgi-bin/carddisp.pl?gene=CAT
KISS1R	KISS1 Receptor	Protein Coding	45	GC19P000917	9.37347	https://www.genecards.org/cgi-bin/carddisp.pl?gene=KISS1R
CD86	CD86 Molecule	Protein Coding	43	GC03P122055	9.36592	https://www.genecards.org/cgi-bin/carddisp.pl?gene=CD86
SERPINB3	Serpin Family B Member 3	Protein Coding	41	GC18M063655	9.3494	https://www.genecards.org/cgi-bin/carddisp.pl?gene=SERPINB3
BUB3	BUB3 Mitotic Checkpoint Protein	Protein Coding	47	GC10P123154	9.3389	https://www.genecards.org/cgi-bin/carddisp.pl?gene=BUB3
TFAP2C	Transcription Factor AP-2 Gamma	Protein Coding	43	GC20P056629	9.33843	https://www.genecards.org/cgi-bin/carddisp.pl?gene=TFAP2C
PRKCQ	Protein Kinase C Theta	Protein Coding	50	GC10M006393	9.3338	https://www.genecards.org/cgi-bin/carddisp.pl?gene=PRKCQ
KDM6A	Lysine Demethylase 6A	Protein Coding	47	GC0XP044873	9.33164	https://www.genecards.org/cgi-bin/carddisp.pl?gene=KDM6A
MIR186	MicroRNA 186	RNA Gene	19	GC01M071067	9.32747	https://www.genecards.org/cgi-bin/carddisp.pl?gene=MIR186
BBC3	BCL2 Binding Component 3	Protein Coding	41	GC19M047220	9.31929	https://www.genecards.org/cgi-bin/carddisp.pl?gene=BBC3
RBX1	Ring-Box 1	Protein Coding	43	GC22P040951	9.30945	https://www.genecards.org/cgi-bin/carddisp.pl?gene=RBX1
CDH5	Cadherin 5	Protein Coding	47	GC16P066366	9.30223	https://www.genecards.org/cgi-bin/carddisp.pl?gene=CDH5
CD19	CD19 Molecule	Protein Coding	48	GC16P033267	9.29933	https://www.genecards.org/cgi-bin/carddisp.pl?gene=CD19
DIRAS3	DIRAS Family GTPase 3	Protein Coding	31	GC01M068045	9.29635	https://www.genecards.org/cgi-bin/carddisp.pl?gene=DIRAS3
FANCL	FA Complementation Group L	Protein Coding	46	GC02M058127	9.29476	https://www.genecards.org/cgi-bin/carddisp.pl?gene=FANCL
S100A7	S100 Calcium Binding Protein A7	Protein Coding	41	GC01M153457	9.29263	https://www.genecards.org/cgi-bin/carddisp.pl?gene=S100A7
MIR551A	MicroRNA 551a	RNA Gene	18	GC01M003560	9.29249	https://www.genecards.org/cgi-bin/carddisp.pl?gene=MIR551A
COL7A1	Collagen Type VII Alpha 1 Chain	Protein Coding	44	GC03M048564	9.28883	https://www.genecards.org/cgi-bin/carddisp.pl?gene=COL7A1
STUB1	STIP1 Homology And U-Box Containing Protein 1	Protein Coding	45	GC16P006127	9.27244	https://www.genecards.org/cgi-bin/carddisp.pl?gene=STUB1
UBE2T	Ubiquitin Conjugating Enzyme E2 T	Protein Coding	43	GC01M202332	9.27152	https://www.genecards.org/cgi-bin/carddisp.pl?gene=UBE2T
CSNK2A1	Casein Kinase 2 Alpha 1	Protein Coding	51	GC20M000472	9.26047	https://www.genecards.org/cgi-bin/carddisp.pl?gene=CSNK2A1
PSEN2	Presenilin 2	Protein Coding	50	GC01P226870	9.2563	https://www.genecards.org/cgi-bin/carddisp.pl?gene=PSEN2
STIM1	Stromal Interaction Molecule 1	Protein Coding	48	GC11P003855	9.24964	https://www.genecards.org/cgi-bin/carddisp.pl?gene=STIM1
EPPIN	Epididymal Peptidase Inhibitor	Protein Coding	35	GC20M045576	9.24739	https://www.genecards.org/cgi-bin/carddisp.pl?gene=EPPIN
RPS6KA3	Ribosomal Protein S6 Kinase A3	Protein Coding	52	GC0XM020149	9.23979	https://www.genecards.org/cgi-bin/carddisp.pl?gene=RPS6KA3
MIR518B	MicroRNA 518b	RNA Gene	16	GC19P056820	9.22965	https://www.genecards.org/cgi-bin/carddisp.pl?gene=MIR518B
SYNE1	Spectrin Repeat Containing Nuclear Envelope Protein 1	Protein Coding	41	GC06M152121	9.22733	https://www.genecards.org/cgi-bin/carddisp.pl?gene=SYNE1
MIR635	MicroRNA 635	RNA Gene	15	GC17M068424	9.21883	https://www.genecards.org/cgi-bin/carddisp.pl?gene=MIR635
HSF1	Heat Shock Transcription Factor 1	Protein Coding	44	GC08P144291	9.21648	https://www.genecards.org/cgi-bin/carddisp.pl?gene=HSF1
HSP90AB1	Heat Shock Protein 90 Alpha Family Class B Member 1	Protein Coding	45	GC06P044246	9.21447	https://www.genecards.org/cgi-bin/carddisp.pl?gene=HSP90AB1
CT55	Cancer/Testis Antigen 55	Protein Coding	28	GC0XM135156	9.20931	https://www.genecards.org/cgi-bin/carddisp.pl?gene=CT55
TRAF3	TNF Receptor Associated Factor 3	Protein Coding	47	GC14P106523	9.20873	https://www.genecards.org/cgi-bin/carddisp.pl?gene=TRAF3
MYCL	MYCL Proto-Oncogene, BHLH Transcription Factor	Protein Coding	37	GC01M039895	9.20713	https://www.genecards.org/cgi-bin/carddisp.pl?gene=MYCL
WWTR1	WW Domain Containing Transcription Regulator 1	Protein Coding	41	GC03M149517	9.20701	https://www.genecards.org/cgi-bin/carddisp.pl?gene=WWTR1
TRAF6	TNF Receptor Associated Factor 6	Protein Coding	46	GC11M036467	9.20625	https://www.genecards.org/cgi-bin/carddisp.pl?gene=TRAF6
CLDN1	Claudin 1	Protein Coding	47	GC03M190305	9.20009	https://www.genecards.org/cgi-bin/carddisp.pl?gene=CLDN1
SPRY4	Sprouty RTK Signaling Antagonist 4	Protein Coding	44	GC05M142310	9.19945	https://www.genecards.org/cgi-bin/carddisp.pl?gene=SPRY4
NKX3-1	NK3 Homeobox 1	Protein Coding	41	GC08M023678	9.18969	https://www.genecards.org/cgi-bin/carddisp.pl?gene=NKX3-1
SPINT2	Serine Peptidase Inhibitor, Kunitz Type 2	Protein Coding	43	GC19P038244	9.1888	https://www.genecards.org/cgi-bin/carddisp.pl?gene=SPINT2
ELK1	ETS Transcription Factor ELK1	Protein Coding	44	GC0XM047635	9.17704	https://www.genecards.org/cgi-bin/carddisp.pl?gene=ELK1
MIR611	MicroRNA 611	RNA Gene	15	GC11M061792	9.17559	https://www.genecards.org/cgi-bin/carddisp.pl?gene=MIR611
WEE1	WEE1 G2 Checkpoint Kinase	Protein Coding	46	GC11P009573	9.17429	https://www.genecards.org/cgi-bin/carddisp.pl?gene=WEE1
HSPA1A	Heat Shock Protein Family A (Hsp70) Member 1A	Protein Coding	44	GC06P058328	9.16872	https://www.genecards.org/cgi-bin/carddisp.pl?gene=HSPA1A
CEP85L	Centrosomal Protein 85 Like	Protein Coding	34	GC06M118460	9.15075	https://www.genecards.org/cgi-bin/carddisp.pl?gene=CEP85L
CCR5	C-C Motif Chemokine Receptor 5	Protein Coding	46	GC03P046383	9.14972	https://www.genecards.org/cgi-bin/carddisp.pl?gene=CCR5
PIAS1	Protein Inhibitor Of Activated STAT 1	Protein Coding	45	GC15P068054	9.14619	https://www.genecards.org/cgi-bin/carddisp.pl?gene=PIAS1
ABCA3	ATP Binding Cassette Subfamily A Member 3	Protein Coding	48	GC16M002275	9.13919	https://www.genecards.org/cgi-bin/carddisp.pl?gene=ABCA3
SLC5A5	Solute Carrier Family 5 Member 5	Protein Coding	45	GC19P027782	9.13086	https://www.genecards.org/cgi-bin/carddisp.pl?gene=SLC5A5
LAMC1	Laminin Subunit Gamma 1	Protein Coding	43	GC01P182992	9.13081	https://www.genecards.org/cgi-bin/carddisp.pl?gene=LAMC1
MIR648	MicroRNA 648	RNA Gene	16	GC22M017980	9.12522	https://www.genecards.org/cgi-bin/carddisp.pl?gene=MIR648
RHEB	Ras Homolog, MTORC1 Binding	Protein Coding	48	GC07M151466	9.12165	https://www.genecards.org/cgi-bin/carddisp.pl?gene=RHEB
SCGB2A2	Secretoglobin Family 2A Member 2	Protein Coding	36	GC11P062269	9.11217	https://www.genecards.org/cgi-bin/carddisp.pl?gene=SCGB2A2
MAD2L2	Mitotic Arrest Deficient 2 Like 2	Protein Coding	44	GC01M011674	9.10433	https://www.genecards.org/cgi-bin/carddisp.pl?gene=MAD2L2
SH2B3	SH2B Adaptor Protein 3	Protein Coding	47	GC12P111405	9.09265	https://www.genecards.org/cgi-bin/carddisp.pl?gene=SH2B3
ATF3	Activating Transcription Factor 3	Protein Coding	44	GC01P212565	9.0924	https://www.genecards.org/cgi-bin/carddisp.pl?gene=ATF3
LTO1	LTO1 Maturation Factor Of ABCE1	Protein Coding	27	GC11M071941	9.08373	https://www.genecards.org/cgi-bin/carddisp.pl?gene=LTO1
RACK1	Receptor For Activated C Kinase 1	Protein Coding	37	GC05M181415	9.08175	https://www.genecards.org/cgi-bin/carddisp.pl?gene=RACK1
PRDM14	PR/SET Domain 14	Protein Coding	40	GC08M070063	9.08162	https://www.genecards.org/cgi-bin/carddisp.pl?gene=PRDM14
GGT1	Gamma-Glutamyltransferase 1	Protein Coding	48	GC22P024583	9.07997	https://www.genecards.org/cgi-bin/carddisp.pl?gene=GGT1
H19-ICR	H19/IGF2 Imprinting Control Region	Biological Region	5	GC11P002000	9.079	https://www.genecards.org/cgi-bin/carddisp.pl?gene=H19-ICR
SOX10	SRY-Box Transcription Factor 10	Protein Coding	45	GC22M050933	9.07404	https://www.genecards.org/cgi-bin/carddisp.pl?gene=SOX10
TINCR	TINCR Ubiquitin Domain Containing	RNA Gene	23	GC19M005558	9.07243	https://www.genecards.org/cgi-bin/carddisp.pl?gene=TINCR
EPHB6	EPH Receptor B6	Protein Coding	45	GC07P146108	9.07068	https://www.genecards.org/cgi-bin/carddisp.pl?gene=EPHB6
S100A9	S100 Calcium Binding Protein A9	Protein Coding	42	GC01P153357	9.0696	https://www.genecards.org/cgi-bin/carddisp.pl?gene=S100A9
GZMB	Granzyme B	Protein Coding	45	GC14M024630	9.06544	https://www.genecards.org/cgi-bin/carddisp.pl?gene=GZMB
KIF15	Kinesin Family Member 15	Protein Coding	37	GC03P045693	9.06053	https://www.genecards.org/cgi-bin/carddisp.pl?gene=KIF15
SMAD1	SMAD Family Member 1	Protein Coding	44	GC04P145481	9.05792	https://www.genecards.org/cgi-bin/carddisp.pl?gene=SMAD1
THY1	Thy-1 Cell Surface Antigen	Protein Coding	42	GC11M119417	9.05552	https://www.genecards.org/cgi-bin/carddisp.pl?gene=THY1
TLR5	Toll Like Receptor 5	Protein Coding	47	GC01M223185	9.0488	https://www.genecards.org/cgi-bin/carddisp.pl?gene=TLR5
MIR503	MicroRNA 503	RNA Gene	18	GC0XM134659	9.04838	https://www.genecards.org/cgi-bin/carddisp.pl?gene=MIR503
ACE	Angiotensin I Converting Enzyme	Protein Coding	50	GC17P063477	9.04812	https://www.genecards.org/cgi-bin/carddisp.pl?gene=ACE
LINC00511	Long Intergenic Non-Protein Coding RNA 511	RNA Gene	17	GC17M072323	9.04597	https://www.genecards.org/cgi-bin/carddisp.pl?gene=LINC00511
BMP1	Bone Morphogenetic Protein 1	Protein Coding	46	GC08P022164	9.04328	https://www.genecards.org/cgi-bin/carddisp.pl?gene=BMP1
REG4	Regenerating Family Member 4	Protein Coding	39	GC01M119794	9.03982	https://www.genecards.org/cgi-bin/carddisp.pl?gene=REG4
RSPO1	R-Spondin 1	Protein Coding	43	GC01M037612	9.03701	https://www.genecards.org/cgi-bin/carddisp.pl?gene=RSPO1
ZAR1L	Zygote Arrest 1 Like	Protein Coding	26	GC13M034568	9.026	https://www.genecards.org/cgi-bin/carddisp.pl?gene=ZAR1L
TJP1	Tight Junction Protein 1	Protein Coding	44	GC15M029699	9.02012	https://www.genecards.org/cgi-bin/carddisp.pl?gene=TJP1
PTPRD-AS1	PTPRD Antisense RNA 1	RNA Gene	13	GC09P008860	9.01635	https://www.genecards.org/cgi-bin/carddisp.pl?gene=PTPRD-AS1
NRP2	Neuropilin 2	Protein Coding	44	GC02P205681	9.01365	https://www.genecards.org/cgi-bin/carddisp.pl?gene=NRP2
FAM3C	FAM3 Metabolism Regulating Signaling Molecule C	Protein Coding	38	GC07M121349	8.99221	https://www.genecards.org/cgi-bin/carddisp.pl?gene=FAM3C
PTGES	Prostaglandin E Synthase	Protein Coding	41	GC09M129738	8.98935	https://www.genecards.org/cgi-bin/carddisp.pl?gene=PTGES
ENTPD3-AS1	ENTPD3 Antisense RNA 1	RNA Gene	15	GC03M040313	8.97804	https://www.genecards.org/cgi-bin/carddisp.pl?gene=ENTPD3-AS1
TACSTD2	Tumor Associated Calcium Signal Transducer 2	Protein Coding	43	GC01M058575	8.95362	https://www.genecards.org/cgi-bin/carddisp.pl?gene=TACSTD2
HOXA10	Homeobox A10	Protein Coding	42	GC07M027369	8.94676	https://www.genecards.org/cgi-bin/carddisp.pl?gene=HOXA10
DCN	Decorin	Protein Coding	46	GC12M091140	8.94526	https://www.genecards.org/cgi-bin/carddisp.pl?gene=DCN
TUSC7	Tumor Suppressor Candidate 7	RNA Gene	16	GC03P116647	8.93504	https://www.genecards.org/cgi-bin/carddisp.pl?gene=TUSC7
DPPA2	Developmental Pluripotency Associated 2	Protein Coding	37	GC03M109293	8.93236	https://www.genecards.org/cgi-bin/carddisp.pl?gene=DPPA2
PPARGC1A	PPARG Coactivator 1 Alpha	Protein Coding	46	GC04M023755	8.93152	https://www.genecards.org/cgi-bin/carddisp.pl?gene=PPARGC1A
NET1	Neuroepithelial Cell Transforming 1	Protein Coding	43	GC10P005444	8.93096	https://www.genecards.org/cgi-bin/carddisp.pl?gene=NET1
GPC4	Glypican 4	Protein Coding	45	GC0XM133300	8.92549	https://www.genecards.org/cgi-bin/carddisp.pl?gene=GPC4
LINC00673	Long Intergenic Non-Protein Coding RNA 673	RNA Gene	16	GC17M072290	8.92241	https://www.genecards.org/cgi-bin/carddisp.pl?gene=LINC00673
MIR138-1	MicroRNA 138-1	RNA Gene	20	GC03P044115	8.91811	https://www.genecards.org/cgi-bin/carddisp.pl?gene=MIR138-1
HIPK2	Homeodomain Interacting Protein Kinase 2	Protein Coding	45	GC07M139561	8.91785	https://www.genecards.org/cgi-bin/carddisp.pl?gene=HIPK2
MCM3	Minichromosome Maintenance Complex Component 3	Protein Coding	45	GC06M052264	8.91663	https://www.genecards.org/cgi-bin/carddisp.pl?gene=MCM3
CGB3	Chorionic Gonadotropin Subunit Beta 3	Protein Coding	30	GC19M049582	8.91292	https://www.genecards.org/cgi-bin/carddisp.pl?gene=CGB3
TP73-AS1	TP73 Antisense RNA 1	RNA Gene	21	GC01M003735	8.90316	https://www.genecards.org/cgi-bin/carddisp.pl?gene=TP73-AS1
RPS19	Ribosomal Protein S19	Protein Coding	48	GC19P042191	8.90313	https://www.genecards.org/cgi-bin/carddisp.pl?gene=RPS19
MIR328	MicroRNA 328	RNA Gene	19	GC16M067203	8.90254	https://www.genecards.org/cgi-bin/carddisp.pl?gene=MIR328
ATF2	Activating Transcription Factor 2	Protein Coding	46	GC02M175072	8.88165	https://www.genecards.org/cgi-bin/carddisp.pl?gene=ATF2
SNHG7	Small Nucleolar RNA Host Gene 7	RNA Gene	21	GC09M136846	8.87366	https://www.genecards.org/cgi-bin/carddisp.pl?gene=SNHG7
HDAC5	Histone Deacetylase 5	Protein Coding	47	GC17M044076	8.86027	https://www.genecards.org/cgi-bin/carddisp.pl?gene=HDAC5
MTR	5-Methyltetrahydrofolate-Homocysteine Methyltransferase	Protein Coding	47	GC01P236795	8.85805	https://www.genecards.org/cgi-bin/carddisp.pl?gene=MTR
EXT1	Exostosin Glycosyltransferase 1	Protein Coding	49	GC08M117798	8.85057	https://www.genecards.org/cgi-bin/carddisp.pl?gene=EXT1
ELF3	E74 Like ETS Transcription Factor 3	Protein Coding	40	GC01P202007	8.84621	https://www.genecards.org/cgi-bin/carddisp.pl?gene=ELF3
MYH9	Myosin Heavy Chain 9	Protein Coding	50	GC22M036281	8.84335	https://www.genecards.org/cgi-bin/carddisp.pl?gene=MYH9
JAZF1	JAZF Zinc Finger 1	Protein Coding	38	GC07M027830	8.83757	https://www.genecards.org/cgi-bin/carddisp.pl?gene=JAZF1
MIR574	MicroRNA 574	RNA Gene	19	GC04P038874	8.83708	https://www.genecards.org/cgi-bin/carddisp.pl?gene=MIR574
SULT1E1	Sulfotransferase Family 1E Member 1	Protein Coding	44	GC04M069841	8.83145	https://www.genecards.org/cgi-bin/carddisp.pl?gene=SULT1E1
LHB	Luteinizing Hormone Subunit Beta	Protein Coding	38	GC19M049015	8.83048	https://www.genecards.org/cgi-bin/carddisp.pl?gene=LHB
GPNMB	Glycoprotein Nmb	Protein Coding	43	GC07P023238	8.82947	https://www.genecards.org/cgi-bin/carddisp.pl?gene=GPNMB
GADD45G	Growth Arrest And DNA Damage Inducible Gamma	Protein Coding	40	GC09P089605	8.82893	https://www.genecards.org/cgi-bin/carddisp.pl?gene=GADD45G
PPARA	Peroxisome Proliferator Activated Receptor Alpha	Protein Coding	46	GC22P046150	8.82672	https://www.genecards.org/cgi-bin/carddisp.pl?gene=PPARA
CCAR2	Cell Cycle And Apoptosis Regulator 2	Protein Coding	37	GC08P022604	8.80753	https://www.genecards.org/cgi-bin/carddisp.pl?gene=CCAR2
TAP1	Transporter 1, ATP Binding Cassette Subfamily B Member	Protein Coding	47	GC06M049182	8.80711	https://www.genecards.org/cgi-bin/carddisp.pl?gene=TAP1
LINC00261	Long Intergenic Non-Protein Coding RNA 261	RNA Gene	19	GC20M022547	8.80385	https://www.genecards.org/cgi-bin/carddisp.pl?gene=LINC00261
MIR590	MicroRNA 590	RNA Gene	19	GC07P074191	8.79718	https://www.genecards.org/cgi-bin/carddisp.pl?gene=MIR590
RHOBTB2	Rho Related BTB Domain Containing 2	Protein Coding	40	GC08P022987	8.79211	https://www.genecards.org/cgi-bin/carddisp.pl?gene=RHOBTB2
ANPEP	Alanyl Aminopeptidase, Membrane	Protein Coding	50	GC15M089784	8.7853	https://www.genecards.org/cgi-bin/carddisp.pl?gene=ANPEP
CASP1	Caspase 1	Protein Coding	50	GC11M105025	8.7843	https://www.genecards.org/cgi-bin/carddisp.pl?gene=CASP1
CDK12	Cyclin Dependent Kinase 12	Protein Coding	41	GC17P039461	8.776	https://www.genecards.org/cgi-bin/carddisp.pl?gene=CDK12
BRCA3	Breast Cancer 3	Genetic Locus	2	GC13U990062	8.77566	https://www.genecards.org/cgi-bin/carddisp.pl?gene=BRCA3
CSK	C-Terminal Src Kinase	Protein Coding	47	GC15P074782	8.77167	https://www.genecards.org/cgi-bin/carddisp.pl?gene=CSK
GNAI2	G Protein Subunit Alpha I2	Protein Coding	47	GC03P050226	8.76765	https://www.genecards.org/cgi-bin/carddisp.pl?gene=GNAI2
S100A14	S100 Calcium Binding Protein A14	Protein Coding	37	GC01M153614	8.72973	https://www.genecards.org/cgi-bin/carddisp.pl?gene=S100A14
ADAM17	ADAM Metallopeptidase Domain 17	Protein Coding	51	GC02M009488	8.72595	https://www.genecards.org/cgi-bin/carddisp.pl?gene=ADAM17
MIR124-3	MicroRNA 124-3	RNA Gene	18	GC20P063180	8.71837	https://www.genecards.org/cgi-bin/carddisp.pl?gene=MIR124-3
CCDC26	CCDC26 Long Non-Coding RNA	RNA Gene	26	GC08M129261	8.71451	https://www.genecards.org/cgi-bin/carddisp.pl?gene=CCDC26
LGR5	Leucine Rich Repeat Containing G Protein-Coupled Receptor 5	Protein Coding	43	GC12P071439	8.70775	https://www.genecards.org/cgi-bin/carddisp.pl?gene=LGR5
DHH	Desert Hedgehog Signaling Molecule	Protein Coding	40	GC12M049143	8.69901	https://www.genecards.org/cgi-bin/carddisp.pl?gene=DHH
MUCL1	Mucin Like 1	Protein Coding	31	GC12P054830	8.69667	https://www.genecards.org/cgi-bin/carddisp.pl?gene=MUCL1
CDCP1	CUB Domain Containing Protein 1	Protein Coding	38	GC03M045082	8.68334	https://www.genecards.org/cgi-bin/carddisp.pl?gene=CDCP1
PLD2	Phospholipase D2	Protein Coding	48	GC17P004808	8.68071	https://www.genecards.org/cgi-bin/carddisp.pl?gene=PLD2
SEMA3B	Semaphorin 3B	Protein Coding	39	GC03P050267	8.6772	https://www.genecards.org/cgi-bin/carddisp.pl?gene=SEMA3B
MYHAS	Myosin Heavy Chain Gene Cluster Antisense RNA	RNA Gene	12	GC17P010383	8.67217	https://www.genecards.org/cgi-bin/carddisp.pl?gene=MYHAS
MIR103A1	MicroRNA 103a-1	RNA Gene	18	GC05M168560	8.66765	https://www.genecards.org/cgi-bin/carddisp.pl?gene=MIR103A1
RINT1	RAD50 Interactor 1	Protein Coding	37	GC07P105532	8.65837	https://www.genecards.org/cgi-bin/carddisp.pl?gene=RINT1
MED12	Mediator Complex Subunit 12	Protein Coding	45	GC0XP071118	8.65463	https://www.genecards.org/cgi-bin/carddisp.pl?gene=MED12
RICTOR	RPTOR Independent Companion Of MTOR Complex 2	Protein Coding	45	GC05M038937	8.65048	https://www.genecards.org/cgi-bin/carddisp.pl?gene=RICTOR
NOVA1	NOVA Alternative Splicing Regulator 1	Protein Coding	40	GC14M026443	8.64763	https://www.genecards.org/cgi-bin/carddisp.pl?gene=NOVA1
MIR198	MicroRNA 198	RNA Gene	16	GC03M120395	8.64328	https://www.genecards.org/cgi-bin/carddisp.pl?gene=MIR198
MTHFD1	Methylenetetrahydrofolate Dehydrogenase, Cyclohydrolase And Formyltetrahydrofolate Synthetase 1	Protein Coding	45	GC14P064388	8.63263	https://www.genecards.org/cgi-bin/carddisp.pl?gene=MTHFD1
EDNRB	Endothelin Receptor Type B	Protein Coding	50	GC13M077895	8.63206	https://www.genecards.org/cgi-bin/carddisp.pl?gene=EDNRB
BMP10	Bone Morphogenetic Protein 10	Protein Coding	38	GC02M068865	8.62064	https://www.genecards.org/cgi-bin/carddisp.pl?gene=BMP10
BCAS2	BCAS2 Pre-MRNA Processing Factor	Protein Coding	37	GC01M114567	8.61958	https://www.genecards.org/cgi-bin/carddisp.pl?gene=BCAS2
APOB	Apolipoprotein B	Protein Coding	45	GC02M020956	8.61549	https://www.genecards.org/cgi-bin/carddisp.pl?gene=APOB
GJB2	Gap Junction Protein Beta 2	Protein Coding	47	GC13M020187	8.61013	https://www.genecards.org/cgi-bin/carddisp.pl?gene=GJB2
LINC01133	Long Intergenic Non-Protein Coding RNA 1133	RNA Gene	15	GC01P159959	8.59555	https://www.genecards.org/cgi-bin/carddisp.pl?gene=LINC01133
UBE3A	Ubiquitin Protein Ligase E3A	Protein Coding	48	GC15M025333	8.59555	https://www.genecards.org/cgi-bin/carddisp.pl?gene=UBE3A
RCBTB1	RCC1 And BTB Domain Containing Protein 1	Protein Coding	40	GC13M049531	8.58953	https://www.genecards.org/cgi-bin/carddisp.pl?gene=RCBTB1
TCF7	Transcription Factor 7	Protein Coding	45	GC05P134114	8.58372	https://www.genecards.org/cgi-bin/carddisp.pl?gene=TCF7
TBX3	T-Box Transcription Factor 3	Protein Coding	45	GC12M114670	8.58262	https://www.genecards.org/cgi-bin/carddisp.pl?gene=TBX3
FZD7	Frizzled Class Receptor 7	Protein Coding	44	GC02P202034	8.57331	https://www.genecards.org/cgi-bin/carddisp.pl?gene=FZD7
HOXA-AS2	HOXA Cluster Antisense RNA 2	RNA Gene	18	GC07P027107	8.56545	https://www.genecards.org/cgi-bin/carddisp.pl?gene=HOXA-AS2
RXRB	Retinoid X Receptor Beta	Protein Coding	47	GC06M033193	8.56084	https://www.genecards.org/cgi-bin/carddisp.pl?gene=RXRB
BIN1	Bridging Integrator 1	Protein Coding	46	GC02M127048	8.55946	https://www.genecards.org/cgi-bin/carddisp.pl?gene=BIN1
PRAME	PRAME Nuclear Receptor Transcriptional Regulator	Protein Coding	38	GC22M022547	8.55731	https://www.genecards.org/cgi-bin/carddisp.pl?gene=PRAME
FOXP2	Forkhead Box P2	Protein Coding	44	GC07P114086	8.55385	https://www.genecards.org/cgi-bin/carddisp.pl?gene=FOXP2
ROCK2	Rho Associated Coiled-Coil Containing Protein Kinase 2	Protein Coding	47	GC02M011240	8.5519	https://www.genecards.org/cgi-bin/carddisp.pl?gene=ROCK2
FCGR2A	Fc Fragment Of IgG Receptor IIa	Protein Coding	45	GC01P161505	8.55145	https://www.genecards.org/cgi-bin/carddisp.pl?gene=FCGR2A
LSP1	Lymphocyte Specific Protein 1	Protein Coding	42	GC11P001852	8.54578	https://www.genecards.org/cgi-bin/carddisp.pl?gene=LSP1
PAX6	Paired Box 6	Protein Coding	48	GC11M031784	8.54275	https://www.genecards.org/cgi-bin/carddisp.pl?gene=PAX6
EEF1A1	Eukaryotic Translation Elongation Factor 1 Alpha 1	Protein Coding	43	GC06M073515	8.54074	https://www.genecards.org/cgi-bin/carddisp.pl?gene=EEF1A1
LSM1	LSM1 Homolog, MRNA Degradation Associated	Protein Coding	38	GC08M038163	8.53914	https://www.genecards.org/cgi-bin/carddisp.pl?gene=LSM1
PHLPP1	PH Domain And Leucine Rich Repeat Protein Phosphatase 1	Protein Coding	40	GC18P062715	8.53635	https://www.genecards.org/cgi-bin/carddisp.pl?gene=PHLPP1
CCL11	C-C Motif Chemokine Ligand 11	Protein Coding	43	GC17P034285	8.53528	https://www.genecards.org/cgi-bin/carddisp.pl?gene=CCL11
BCAS3	BCAS3 Microtubule Associated Cell Migration Factor	Protein Coding	36	GC17P060678	8.53323	https://www.genecards.org/cgi-bin/carddisp.pl?gene=BCAS3
CDA	Cytidine Deaminase	Protein Coding	43	GC01P020588	8.52463	https://www.genecards.org/cgi-bin/carddisp.pl?gene=CDA
IL7R	Interleukin 7 Receptor	Protein Coding	46	GC05P035852	8.52107	https://www.genecards.org/cgi-bin/carddisp.pl?gene=IL7R
ETV5	ETS Variant Transcription Factor 5	Protein Coding	40	GC03M186046	8.52068	https://www.genecards.org/cgi-bin/carddisp.pl?gene=ETV5
LYN	LYN Proto-Oncogene, Src Family Tyrosine Kinase	Protein Coding	49	GC08P055879	8.5179	https://www.genecards.org/cgi-bin/carddisp.pl?gene=LYN
FGF6	Fibroblast Growth Factor 6	Protein Coding	38	GC12M004457	8.51669	https://www.genecards.org/cgi-bin/carddisp.pl?gene=FGF6
POU5F1B	POU Class 5 Homeobox 1B	Protein Coding	33	GC08P127322	8.51372	https://www.genecards.org/cgi-bin/carddisp.pl?gene=POU5F1B
MIR378A	MicroRNA 378a	RNA Gene	19	GC05P149732	8.51347	https://www.genecards.org/cgi-bin/carddisp.pl?gene=MIR378A
EI24	EI24 Autophagy Associated Transmembrane Protein	Protein Coding	36	GC11P125570	8.50734	https://www.genecards.org/cgi-bin/carddisp.pl?gene=EI24
MMP10	Matrix Metallopeptidase 10	Protein Coding	46	GC11M102770	8.50248	https://www.genecards.org/cgi-bin/carddisp.pl?gene=MMP10
SPINT1	Serine Peptidase Inhibitor, Kunitz Type 1	Protein Coding	41	GC15P040844	8.49556	https://www.genecards.org/cgi-bin/carddisp.pl?gene=SPINT1
LAMB3	Laminin Subunit Beta 3	Protein Coding	45	GC01M209614	8.49022	https://www.genecards.org/cgi-bin/carddisp.pl?gene=LAMB3
CPA1	Carboxypeptidase A1	Protein Coding	45	GC07P130380	8.48787	https://www.genecards.org/cgi-bin/carddisp.pl?gene=CPA1
PTGER2	Prostaglandin E Receptor 2	Protein Coding	48	GC14P052314	8.4762	https://www.genecards.org/cgi-bin/carddisp.pl?gene=PTGER2
PROS1	Protein S	Protein Coding	47	GC03M093873	8.47576	https://www.genecards.org/cgi-bin/carddisp.pl?gene=PROS1
BMPR1B	Bone Morphogenetic Protein Receptor Type 1B	Protein Coding	50	GC04P094757	8.47177	https://www.genecards.org/cgi-bin/carddisp.pl?gene=BMPR1B
RPSA	Ribosomal Protein SA	Protein Coding	44	GC03P039406	8.47106	https://www.genecards.org/cgi-bin/carddisp.pl?gene=RPSA
ZBTB16	Zinc Finger And BTB Domain Containing 16	Protein Coding	47	GC11P114059	8.46427	https://www.genecards.org/cgi-bin/carddisp.pl?gene=ZBTB16
UGT1A6	UDP Glucuronosyltransferase Family 1 Member A6	Protein Coding	41	GC02P233691	8.46423	https://www.genecards.org/cgi-bin/carddisp.pl?gene=UGT1A6
RXRG	Retinoid X Receptor Gamma	Protein Coding	42	GC01M165401	8.45467	https://www.genecards.org/cgi-bin/carddisp.pl?gene=RXRG
TIAM1	TIAM Rac1 Associated GEF 1	Protein Coding	45	GC21M031118	8.44718	https://www.genecards.org/cgi-bin/carddisp.pl?gene=TIAM1
MIR4713HG	MIR4713 Host Gene	RNA Gene	12	GC15P051039	8.44643	https://www.genecards.org/cgi-bin/carddisp.pl?gene=MIR4713HG
NUPR1	Nuclear Protein 1, Transcriptional Regulator	Protein Coding	36	GC16M028532	8.44425	https://www.genecards.org/cgi-bin/carddisp.pl?gene=NUPR1
SCGB1D2	Secretoglobin Family 1D Member 2	Protein Coding	32	GC11P062260	8.44163	https://www.genecards.org/cgi-bin/carddisp.pl?gene=SCGB1D2
PRF1	Perforin 1	Protein Coding	45	GC10M070597	8.43593	https://www.genecards.org/cgi-bin/carddisp.pl?gene=PRF1
CKS1B	CDC28 Protein Kinase Regulatory Subunit 1B	Protein Coding	41	GC01P154974	8.43263	https://www.genecards.org/cgi-bin/carddisp.pl?gene=CKS1B
CLOCK	Clock Circadian Regulator	Protein Coding	44	GC04M055427	8.42764	https://www.genecards.org/cgi-bin/carddisp.pl?gene=CLOCK
PCGEM1	PCGEM1 Prostate-Specific Transcript	RNA Gene	19	GC02P192749	8.41911	https://www.genecards.org/cgi-bin/carddisp.pl?gene=PCGEM1
NUP214	Nucleoporin 214	Protein Coding	44	GC09P131125	8.41657	https://www.genecards.org/cgi-bin/carddisp.pl?gene=NUP214
PRDX1	Peroxiredoxin 1	Protein Coding	48	GC01M045511	8.41013	https://www.genecards.org/cgi-bin/carddisp.pl?gene=PRDX1
ABI1	Abl Interactor 1	Protein Coding	43	GC10M026746	8.39465	https://www.genecards.org/cgi-bin/carddisp.pl?gene=ABI1
DUSP3	Dual Specificity Phosphatase 3	Protein Coding	44	GC17M043766	8.39376	https://www.genecards.org/cgi-bin/carddisp.pl?gene=DUSP3
KAT5	Lysine Acetyltransferase 5	Protein Coding	47	GC11P065711	8.38469	https://www.genecards.org/cgi-bin/carddisp.pl?gene=KAT5
PRKDC	Protein Kinase, DNA-Activated, Catalytic Subunit	Protein Coding	50	GC08M047773	8.38303	https://www.genecards.org/cgi-bin/carddisp.pl?gene=PRKDC
KIAA0100	KIAA0100	Protein Coding	34	GC17M028614	8.38192	https://www.genecards.org/cgi-bin/carddisp.pl?gene=KIAA0100
PEA15	Proliferation And Apoptosis Adaptor Protein 15	Protein Coding	43	GC01P160205	8.37971	https://www.genecards.org/cgi-bin/carddisp.pl?gene=PEA15
CYP2C19	Cytochrome P450 Family 2 Subfamily C Member 19	Protein Coding	48	GC10P094762	8.37289	https://www.genecards.org/cgi-bin/carddisp.pl?gene=CYP2C19
IQGAP1	IQ Motif Containing GTPase Activating Protein 1	Protein Coding	44	GC15P090388	8.37222	https://www.genecards.org/cgi-bin/carddisp.pl?gene=IQGAP1
HYAL1	Hyaluronidase 1	Protein Coding	46	GC03M050299	8.37118	https://www.genecards.org/cgi-bin/carddisp.pl?gene=HYAL1
MIR148B	MicroRNA 148b	RNA Gene	20	GC12P054337	8.36888	https://www.genecards.org/cgi-bin/carddisp.pl?gene=MIR148B
CA2	Carbonic Anhydrase 2	Protein Coding	51	GC08P085463	8.36848	https://www.genecards.org/cgi-bin/carddisp.pl?gene=CA2
ACVR2A	Activin A Receptor Type 2A	Protein Coding	45	GC02P147844	8.36549	https://www.genecards.org/cgi-bin/carddisp.pl?gene=ACVR2A
TMCO1	Transmembrane And Coiled-Coil Domains 1	Protein Coding	39	GC01M165724	8.36379	https://www.genecards.org/cgi-bin/carddisp.pl?gene=TMCO1
FUT4	Fucosyltransferase 4	Protein Coding	37	GC11P094544	8.36153	https://www.genecards.org/cgi-bin/carddisp.pl?gene=FUT4
PICALM	Phosphatidylinositol Binding Clathrin Assembly Protein	Protein Coding	43	GC11M085957	8.36069	https://www.genecards.org/cgi-bin/carddisp.pl?gene=PICALM
ARNT	Aryl Hydrocarbon Receptor Nuclear Translocator	Protein Coding	44	GC01M150809	8.3579	https://www.genecards.org/cgi-bin/carddisp.pl?gene=ARNT
DLK1	Delta Like Non-Canonical Notch Ligand 1	Protein Coding	44	GC14P106593	8.35244	https://www.genecards.org/cgi-bin/carddisp.pl?gene=DLK1
CCK	Cholecystokinin	Protein Coding	42	GC03M042274	8.35105	https://www.genecards.org/cgi-bin/carddisp.pl?gene=CCK
TCF3	Transcription Factor 3	Protein Coding	45	GC19M001609	8.34345	https://www.genecards.org/cgi-bin/carddisp.pl?gene=TCF3
ECM1	Extracellular Matrix Protein 1	Protein Coding	44	GC01P150508	8.34232	https://www.genecards.org/cgi-bin/carddisp.pl?gene=ECM1
NR3C2	Nuclear Receptor Subfamily 3 Group C Member 2	Protein Coding	48	GC04M148078	8.34111	https://www.genecards.org/cgi-bin/carddisp.pl?gene=NR3C2
GATA6	GATA Binding Protein 6	Protein Coding	47	GC18P022169	8.33922	https://www.genecards.org/cgi-bin/carddisp.pl?gene=GATA6
HOXB9	Homeobox B9	Protein Coding	40	GC17M048621	8.33785	https://www.genecards.org/cgi-bin/carddisp.pl?gene=HOXB9
CYP2C9	Cytochrome P450 Family 2 Subfamily C Member 9	Protein Coding	49	GC10P094938	8.33356	https://www.genecards.org/cgi-bin/carddisp.pl?gene=CYP2C9
MACF1	Microtubule Actin Crosslinking Factor 1	Protein Coding	41	GC01P039082	8.32822	https://www.genecards.org/cgi-bin/carddisp.pl?gene=MACF1
MIR125B2	MicroRNA 125b-2	RNA Gene	22	GC21P016590	8.3251	https://www.genecards.org/cgi-bin/carddisp.pl?gene=MIR125B2
CHD7	Chromodomain Helicase DNA Binding Protein 7	Protein Coding	45	GC08P060678	8.32496	https://www.genecards.org/cgi-bin/carddisp.pl?gene=CHD7
ZFTA	Zinc Finger Translocation Associated	Protein Coding	23	GC11M073799	8.32355	https://www.genecards.org/cgi-bin/carddisp.pl?gene=ZFTA
NKILA	NF-KappaB Interacting LncRNA	RNA Gene	11	GC20P057711	8.31937	https://www.genecards.org/cgi-bin/carddisp.pl?gene=NKILA
HES1	Hes Family BHLH Transcription Factor 1	Protein Coding	43	GC03P194136	8.31739	https://www.genecards.org/cgi-bin/carddisp.pl?gene=HES1
PLAG1	PLAG1 Zinc Finger	Protein Coding	40	GC08M056163	8.31083	https://www.genecards.org/cgi-bin/carddisp.pl?gene=PLAG1
HPRT1	Hypoxanthine Phosphoribosyltransferase 1	Protein Coding	48	GC0XP134460	8.30781	https://www.genecards.org/cgi-bin/carddisp.pl?gene=HPRT1
ERCC8	ERCC Excision Repair 8, CSA Ubiquitin Ligase Complex Subunit	Protein Coding	42	GC05M060876	8.30702	https://www.genecards.org/cgi-bin/carddisp.pl?gene=ERCC8
LOXL2	Lysyl Oxidase Like 2	Protein Coding	44	GC08M023296	8.3065	https://www.genecards.org/cgi-bin/carddisp.pl?gene=LOXL2
SMARCA5	SWI/SNF Related, Matrix Associated, Actin Dependent Regulator Of Chromatin, Subfamily A, Member 5	Protein Coding	41	GC04P143513	8.30218	https://www.genecards.org/cgi-bin/carddisp.pl?gene=SMARCA5
KLK13	Kallikrein Related Peptidase 13	Protein Coding	39	GC19M051056	8.28413	https://www.genecards.org/cgi-bin/carddisp.pl?gene=KLK13
INSL3	Insulin Like 3	Protein Coding	41	GC19M017816	8.2811	https://www.genecards.org/cgi-bin/carddisp.pl?gene=INSL3
CXCL10	C-X-C Motif Chemokine Ligand 10	Protein Coding	44	GC04M076021	8.27804	https://www.genecards.org/cgi-bin/carddisp.pl?gene=CXCL10
IGFBP7	Insulin Like Growth Factor Binding Protein 7	Protein Coding	45	GC04M057030	8.27464	https://www.genecards.org/cgi-bin/carddisp.pl?gene=IGFBP7
TFDP1	Transcription Factor Dp-1	Protein Coding	45	GC13P113584	8.27416	https://www.genecards.org/cgi-bin/carddisp.pl?gene=TFDP1
TERF1	Telomeric Repeat Binding Factor 1	Protein Coding	42	GC08P073003	8.26244	https://www.genecards.org/cgi-bin/carddisp.pl?gene=TERF1
KLK11	Kallikrein Related Peptidase 11	Protein Coding	40	GC19M051032	8.24822	https://www.genecards.org/cgi-bin/carddisp.pl?gene=KLK11
IKBKE	Inhibitor Of Nuclear Factor Kappa B Kinase Subunit Epsilon	Protein Coding	45	GC01P206470	8.24791	https://www.genecards.org/cgi-bin/carddisp.pl?gene=IKBKE
ZMYND10	Zinc Finger MYND-Type Containing 10	Protein Coding	38	GC03M050451	8.24626	https://www.genecards.org/cgi-bin/carddisp.pl?gene=ZMYND10
AIMP2	Aminoacyl TRNA Synthetase Complex Interacting Multifunctional Protein 2	Protein Coding	41	GC07P006016	8.24434	https://www.genecards.org/cgi-bin/carddisp.pl?gene=AIMP2
TFF3	Trefoil Factor 3	Protein Coding	40	GC21M042311	8.24294	https://www.genecards.org/cgi-bin/carddisp.pl?gene=TFF3
LIG1	DNA Ligase 1	Protein Coding	47	GC19M048115	8.22736	https://www.genecards.org/cgi-bin/carddisp.pl?gene=LIG1
AKR1C1	Aldo-Keto Reductase Family 1 Member C1	Protein Coding	43	GC10P004963	8.2229	https://www.genecards.org/cgi-bin/carddisp.pl?gene=AKR1C1
EFNA1	Ephrin A1	Protein Coding	43	GC01P155127	8.22219	https://www.genecards.org/cgi-bin/carddisp.pl?gene=EFNA1
DUSP6	Dual Specificity Phosphatase 6	Protein Coding	48	GC12M089347	8.21717	https://www.genecards.org/cgi-bin/carddisp.pl?gene=DUSP6
LMNB2	Lamin B2	Protein Coding	44	GC19M002556	8.21014	https://www.genecards.org/cgi-bin/carddisp.pl?gene=LMNB2
UIMC1	Ubiquitin Interaction Motif Containing 1	Protein Coding	41	GC05M176905	8.20788	https://www.genecards.org/cgi-bin/carddisp.pl?gene=UIMC1
COL4A2	Collagen Type IV Alpha 2 Chain	Protein Coding	45	GC13P110305	8.20172	https://www.genecards.org/cgi-bin/carddisp.pl?gene=COL4A2
AKAP13	A-Kinase Anchoring Protein 13	Protein Coding	44	GC15P085558	8.20075	https://www.genecards.org/cgi-bin/carddisp.pl?gene=AKAP13
MIR199A2	MicroRNA 199a-2	RNA Gene	20	GC01M172235	8.18519	https://www.genecards.org/cgi-bin/carddisp.pl?gene=MIR199A2
MIR92A2	MicroRNA 92a-2	RNA Gene	16	GC0XM134206	8.18511	https://www.genecards.org/cgi-bin/carddisp.pl?gene=MIR92A2
SLC9A3R1	SLC9A3 Regulator 1	Protein Coding	45	GC17P074749	8.18182	https://www.genecards.org/cgi-bin/carddisp.pl?gene=SLC9A3R1
FGF9	Fibroblast Growth Factor 9	Protein Coding	43	GC13P021671	8.18061	https://www.genecards.org/cgi-bin/carddisp.pl?gene=FGF9
MIR584	MicroRNA 584	RNA Gene	18	GC05M149062	8.17992	https://www.genecards.org/cgi-bin/carddisp.pl?gene=MIR584
HEATR6	HEAT Repeat Containing 6	Protein Coding	32	GC17M060041	8.17892	https://www.genecards.org/cgi-bin/carddisp.pl?gene=HEATR6
AFF2	AF4/FMR2 Family Member 2	Protein Coding	41	GC0XP148500	8.17578	https://www.genecards.org/cgi-bin/carddisp.pl?gene=AFF2
BRAT1	BRCA1 Associated ATM Activator 1	Protein Coding	38	GC07M002645	8.17319	https://www.genecards.org/cgi-bin/carddisp.pl?gene=BRAT1
ACVR1	Activin A Receptor Type 1	Protein Coding	51	GC02M157736	8.17187	https://www.genecards.org/cgi-bin/carddisp.pl?gene=ACVR1
CD99	CD99 Molecule (Xg Blood Group)	Protein Coding	40	GC0XP002691	8.17051	https://www.genecards.org/cgi-bin/carddisp.pl?gene=CD99
MBL2	Mannose Binding Lectin 2	Protein Coding	47	GC10M052760	8.16684	https://www.genecards.org/cgi-bin/carddisp.pl?gene=MBL2
ZNF365	Zinc Finger Protein 365	Protein Coding	38	GC10P062374	8.16009	https://www.genecards.org/cgi-bin/carddisp.pl?gene=ZNF365
FANCB	FA Complementation Group B	Protein Coding	40	GC0XM014690	8.1548	https://www.genecards.org/cgi-bin/carddisp.pl?gene=FANCB
MAGEC2	MAGE Family Member C2	Protein Coding	36	GC0XM142202	8.15242	https://www.genecards.org/cgi-bin/carddisp.pl?gene=MAGEC2
F7	Coagulation Factor VII	Protein Coding	48	GC13P113105	8.14859	https://www.genecards.org/cgi-bin/carddisp.pl?gene=F7
TRAF2	TNF Receptor Associated Factor 2	Protein Coding	45	GC09P136881	8.1461	https://www.genecards.org/cgi-bin/carddisp.pl?gene=TRAF2
TTN	Titin	Protein Coding	47	GC02M178525	8.1421	https://www.genecards.org/cgi-bin/carddisp.pl?gene=TTN
PHF13	PHD Finger Protein 13	Protein Coding	31	GC01P006613	8.136	https://www.genecards.org/cgi-bin/carddisp.pl?gene=PHF13
MYO18B	Myosin XVIIIB	Protein Coding	38	GC22P025742	8.13433	https://www.genecards.org/cgi-bin/carddisp.pl?gene=MYO18B
ABCA1	ATP Binding Cassette Subfamily A Member 1	Protein Coding	47	GC09M104781	8.12554	https://www.genecards.org/cgi-bin/carddisp.pl?gene=ABCA1
TCHP	Trichoplein Keratin Filament Binding	Protein Coding	34	GC12P109900	8.12435	https://www.genecards.org/cgi-bin/carddisp.pl?gene=TCHP
SULF2	Sulfatase 2	Protein Coding	40	GC20M047656	8.12399	https://www.genecards.org/cgi-bin/carddisp.pl?gene=SULF2
VCAM1	Vascular Cell Adhesion Molecule 1	Protein Coding	45	GC01P100719	8.12334	https://www.genecards.org/cgi-bin/carddisp.pl?gene=VCAM1
CLIC1	Chloride Intracellular Channel 1	Protein Coding	41	GC06M049127	8.12249	https://www.genecards.org/cgi-bin/carddisp.pl?gene=CLIC1
CP	Ceruloplasmin	Protein Coding	48	GC03M149162	8.12165	https://www.genecards.org/cgi-bin/carddisp.pl?gene=CP
MATK	Megakaryocyte-Associated Tyrosine Kinase	Protein Coding	45	GC19M003777	8.11683	https://www.genecards.org/cgi-bin/carddisp.pl?gene=MATK
RHO	Rhodopsin	Protein Coding	47	GC03P131767	8.1151	https://www.genecards.org/cgi-bin/carddisp.pl?gene=RHO
APOD	Apolipoprotein D	Protein Coding	42	GC03M195568	8.1138	https://www.genecards.org/cgi-bin/carddisp.pl?gene=APOD
ZP3	Zona Pellucida Glycoprotein 3	Protein Coding	41	GC07P076398	8.11159	https://www.genecards.org/cgi-bin/carddisp.pl?gene=ZP3
TRPS1	Transcriptional Repressor GATA Binding 1	Protein Coding	45	GC08M115408	8.1111	https://www.genecards.org/cgi-bin/carddisp.pl?gene=TRPS1
RUNX1T1	RUNX1 Partner Transcriptional Co-Repressor 1	Protein Coding	40	GC08M091954	8.10914	https://www.genecards.org/cgi-bin/carddisp.pl?gene=RUNX1T1
PTP4A3	Protein Tyrosine Phosphatase 4A3	Protein Coding	41	GC08P141391	8.10406	https://www.genecards.org/cgi-bin/carddisp.pl?gene=PTP4A3
HOPX	HOP Homeobox	Protein Coding	36	GC04M056647	8.0976	https://www.genecards.org/cgi-bin/carddisp.pl?gene=HOPX
SRSF2	Serine And Arginine Rich Splicing Factor 2	Protein Coding	41	GC17M076734	8.09604	https://www.genecards.org/cgi-bin/carddisp.pl?gene=SRSF2
PMAIP1	Phorbol-12-Myristate-13-Acetate-Induced Protein 1	Protein Coding	40	GC18P059899	8.08566	https://www.genecards.org/cgi-bin/carddisp.pl?gene=PMAIP1
CXCR3	C-X-C Motif Chemokine Receptor 3	Protein Coding	44	GC0XM071615	8.07487	https://www.genecards.org/cgi-bin/carddisp.pl?gene=CXCR3
CCDC170	Coiled-Coil Domain Containing 170	Protein Coding	33	GC06P151494	8.07484	https://www.genecards.org/cgi-bin/carddisp.pl?gene=CCDC170
MYOG	Myogenin	Protein Coding	40	GC01M203083	8.07309	https://www.genecards.org/cgi-bin/carddisp.pl?gene=MYOG
CXCR5	C-X-C Motif Chemokine Receptor 5	Protein Coding	41	GC11P118912	8.06994	https://www.genecards.org/cgi-bin/carddisp.pl?gene=CXCR5
ASCL1	Achaete-Scute Family BHLH Transcription Factor 1	Protein Coding	44	GC12P102957	8.06873	https://www.genecards.org/cgi-bin/carddisp.pl?gene=ASCL1
EIF2AK2	Eukaryotic Translation Initiation Factor 2 Alpha Kinase 2	Protein Coding	47	GC02M037099	8.05828	https://www.genecards.org/cgi-bin/carddisp.pl?gene=EIF2AK2
BTC	Betacellulin	Protein Coding	44	GC04M074744	8.05598	https://www.genecards.org/cgi-bin/carddisp.pl?gene=BTC
COPS5	COP9 Signalosome Subunit 5	Protein Coding	43	GC08M067043	8.05232	https://www.genecards.org/cgi-bin/carddisp.pl?gene=COPS5
GPX3	Glutathione Peroxidase 3	Protein Coding	43	GC05P150997	8.04692	https://www.genecards.org/cgi-bin/carddisp.pl?gene=GPX3
PRKD3	Protein Kinase D3	Protein Coding	45	GC02M037251	8.04594	https://www.genecards.org/cgi-bin/carddisp.pl?gene=PRKD3
CTBP1	C-Terminal Binding Protein 1	Protein Coding	48	GC04M001211	8.04105	https://www.genecards.org/cgi-bin/carddisp.pl?gene=CTBP1
GMNN	Geminin DNA Replication Inhibitor	Protein Coding	45	GC06P024779	8.03604	https://www.genecards.org/cgi-bin/carddisp.pl?gene=GMNN
FZD4	Frizzled Class Receptor 4	Protein Coding	50	GC11M086945	8.03462	https://www.genecards.org/cgi-bin/carddisp.pl?gene=FZD4
PFAS	Phosphoribosylformylglycinamidine Synthase	Protein Coding	43	GC17P008247	8.01117	https://www.genecards.org/cgi-bin/carddisp.pl?gene=PFAS
IL13RA2	Interleukin 13 Receptor Subunit Alpha 2	Protein Coding	40	GC0XM115003	8.01115	https://www.genecards.org/cgi-bin/carddisp.pl?gene=IL13RA2
GPC6	Glypican 6	Protein Coding	44	GC13P093226	8.0109	https://www.genecards.org/cgi-bin/carddisp.pl?gene=GPC6
MIR218-1	MicroRNA 218-1	RNA Gene	18	GC04P020739	8.01059	https://www.genecards.org/cgi-bin/carddisp.pl?gene=MIR218-1
GADD45B	Growth Arrest And DNA Damage Inducible Beta	Protein Coding	38	GC19P002476	8.00825	https://www.genecards.org/cgi-bin/carddisp.pl?gene=GADD45B
MCM7	Minichromosome Maintenance Complex Component 7	Protein Coding	45	GC07M100092	8.0062	https://www.genecards.org/cgi-bin/carddisp.pl?gene=MCM7
BEX2	Brain Expressed X-Linked 2	Protein Coding	31	GC0XM103309	8.00586	https://www.genecards.org/cgi-bin/carddisp.pl?gene=BEX2
EPHA7	EPH Receptor A7	Protein Coding	48	GC06M093240	8.00496	https://www.genecards.org/cgi-bin/carddisp.pl?gene=EPHA7
UBE2C	Ubiquitin Conjugating Enzyme E2 C	Protein Coding	47	GC20P045812	8.00222	https://www.genecards.org/cgi-bin/carddisp.pl?gene=UBE2C
IRAIN	IGF1R Antisense Imprinted Non-Protein Coding RNA	RNA Gene	13	GC15M098645	8.00222	https://www.genecards.org/cgi-bin/carddisp.pl?gene=IRAIN
CCNB2	Cyclin B2	Protein Coding	44	GC15P059105	7.99184	https://www.genecards.org/cgi-bin/carddisp.pl?gene=CCNB2
RPS27	Ribosomal Protein S27	Protein Coding	43	GC01P153991	7.99153	https://www.genecards.org/cgi-bin/carddisp.pl?gene=RPS27
F2RL1	F2R Like Trypsin Receptor 1	Protein Coding	46	GC05P076818	7.98965	https://www.genecards.org/cgi-bin/carddisp.pl?gene=F2RL1
RAD21	RAD21 Cohesin Complex Component	Protein Coding	45	GC08M116846	7.98831	https://www.genecards.org/cgi-bin/carddisp.pl?gene=RAD21
RETN	Resistin	Protein Coding	43	GC19P007669	7.98788	https://www.genecards.org/cgi-bin/carddisp.pl?gene=RETN
PLCB1	Phospholipase C Beta 1	Protein Coding	48	GC20P008061	7.98232	https://www.genecards.org/cgi-bin/carddisp.pl?gene=PLCB1
LRP1	LDL Receptor Related Protein 1	Protein Coding	47	GC12P057128	7.9822	https://www.genecards.org/cgi-bin/carddisp.pl?gene=LRP1
AKR1C2	Aldo-Keto Reductase Family 1 Member C2	Protein Coding	47	GC10M004987	7.9764	https://www.genecards.org/cgi-bin/carddisp.pl?gene=AKR1C2
HSPB8	Heat Shock Protein Family B (Small) Member 8	Protein Coding	44	GC12P119173	7.96864	https://www.genecards.org/cgi-bin/carddisp.pl?gene=HSPB8
CALD1	Caldesmon 1	Protein Coding	43	GC07P134744	7.95835	https://www.genecards.org/cgi-bin/carddisp.pl?gene=CALD1
ABCC11	ATP Binding Cassette Subfamily C Member 11	Protein Coding	42	GC16M048166	7.95307	https://www.genecards.org/cgi-bin/carddisp.pl?gene=ABCC11
LTA	Lymphotoxin Alpha	Protein Coding	41	GC06P058305	7.9527	https://www.genecards.org/cgi-bin/carddisp.pl?gene=LTA
FBXO5	F-Box Protein 5	Protein Coding	38	GC06M152970	7.94147	https://www.genecards.org/cgi-bin/carddisp.pl?gene=FBXO5
KLK14	Kallikrein Related Peptidase 14	Protein Coding	38	GC19M051077	7.9386	https://www.genecards.org/cgi-bin/carddisp.pl?gene=KLK14
RBM6	RNA Binding Motif Protein 6	Protein Coding	37	GC03P049940	7.93215	https://www.genecards.org/cgi-bin/carddisp.pl?gene=RBM6
L1CAM	L1 Cell Adhesion Molecule	Protein Coding	47	GC0XM153864	7.92283	https://www.genecards.org/cgi-bin/carddisp.pl?gene=L1CAM
PYHIN1	Pyrin And HIN Domain Family Member 1	Protein Coding	36	GC01P158900	7.9215	https://www.genecards.org/cgi-bin/carddisp.pl?gene=PYHIN1
RBBP4	RB Binding Protein 4, Chromatin Remodeling Factor	Protein Coding	43	GC01P032651	7.91599	https://www.genecards.org/cgi-bin/carddisp.pl?gene=RBBP4
EPHA1	EPH Receptor A1	Protein Coding	47	GC07M143390	7.90039	https://www.genecards.org/cgi-bin/carddisp.pl?gene=EPHA1
CDC20	Cell Division Cycle 20	Protein Coding	44	GC01P043358	7.89658	https://www.genecards.org/cgi-bin/carddisp.pl?gene=CDC20
HIF1A-AS2	HIF1A Antisense RNA 2	RNA Gene	16	GC14M061747	7.89608	https://www.genecards.org/cgi-bin/carddisp.pl?gene=HIF1A-AS2
BRD4	Bromodomain Containing 4	Protein Coding	47	GC19M015236	7.89573	https://www.genecards.org/cgi-bin/carddisp.pl?gene=BRD4
SUSD2	Sushi Domain Containing 2	Protein Coding	36	GC22P024181	7.89184	https://www.genecards.org/cgi-bin/carddisp.pl?gene=SUSD2
MIR216A	MicroRNA 216a	RNA Gene	20	GC02M055988	7.88788	https://www.genecards.org/cgi-bin/carddisp.pl?gene=MIR216A
FYN	FYN Proto-Oncogene, Src Family Tyrosine Kinase	Protein Coding	47	GC06M111660	7.88488	https://www.genecards.org/cgi-bin/carddisp.pl?gene=FYN
PSMB5	Proteasome 20S Subunit Beta 5	Protein Coding	44	GC14M023016	7.88144	https://www.genecards.org/cgi-bin/carddisp.pl?gene=PSMB5
TIE1	Tyrosine Kinase With Immunoglobulin Like And EGF Like Domains 1	Protein Coding	42	GC01P043300	7.87306	https://www.genecards.org/cgi-bin/carddisp.pl?gene=TIE1
ANKLE2	Ankyrin Repeat And LEM Domain Containing 2	Protein Coding	38	GC12M132725	7.87222	https://www.genecards.org/cgi-bin/carddisp.pl?gene=ANKLE2
NRIP1	Nuclear Receptor Interacting Protein 1	Protein Coding	43	GC21M014961	7.86373	https://www.genecards.org/cgi-bin/carddisp.pl?gene=NRIP1
PIRC66	Piwi-Interacting RNA Cluster 66	RNA Gene	6	GC15U901108	7.86124	https://www.genecards.org/cgi-bin/carddisp.pl?gene=PIRC66
PRMT1	Protein Arginine Methyltransferase 1	Protein Coding	47	GC19P049675	7.85733	https://www.genecards.org/cgi-bin/carddisp.pl?gene=PRMT1
CDC6	Cell Division Cycle 6	Protein Coding	45	GC17P040287	7.85483	https://www.genecards.org/cgi-bin/carddisp.pl?gene=CDC6
PIK3R4	Phosphoinositide-3-Kinase Regulatory Subunit 4	Protein Coding	47	GC03M130678	7.85469	https://www.genecards.org/cgi-bin/carddisp.pl?gene=PIK3R4
ZFP36	ZFP36 Ring Finger Protein	Protein Coding	39	GC19P039406	7.8526	https://www.genecards.org/cgi-bin/carddisp.pl?gene=ZFP36
ESRRG	Estrogen Related Receptor Gamma	Protein Coding	45	GC01M216503	7.85154	https://www.genecards.org/cgi-bin/carddisp.pl?gene=ESRRG
SS18	SS18 Subunit Of BAF Chromatin Remodeling Complex	Protein Coding	40	GC18M026016	7.84165	https://www.genecards.org/cgi-bin/carddisp.pl?gene=SS18
WNT9A	Wnt Family Member 9A	Protein Coding	42	GC01M227920	7.83646	https://www.genecards.org/cgi-bin/carddisp.pl?gene=WNT9A
CD164	CD164 Molecule	Protein Coding	40	GC06M109366	7.82866	https://www.genecards.org/cgi-bin/carddisp.pl?gene=CD164
FLNB	Filamin B	Protein Coding	46	GC03P058008	7.82796	https://www.genecards.org/cgi-bin/carddisp.pl?gene=FLNB
PAX2	Paired Box 2	Protein Coding	47	GC10P100735	7.82141	https://www.genecards.org/cgi-bin/carddisp.pl?gene=PAX2
LINC00858	Long Intergenic Non-Protein Coding RNA 858	RNA Gene	14	GC10P086049	7.81687	https://www.genecards.org/cgi-bin/carddisp.pl?gene=LINC00858
OLFM4	Olfactomedin 4	Protein Coding	38	GC13P053028	7.81072	https://www.genecards.org/cgi-bin/carddisp.pl?gene=OLFM4
LGR6	Leucine Rich Repeat Containing G Protein-Coupled Receptor 6	Protein Coding	42	GC01P202193	7.80638	https://www.genecards.org/cgi-bin/carddisp.pl?gene=LGR6
MIR302C	MicroRNA 302c	RNA Gene	20	GC04M112710	7.79852	https://www.genecards.org/cgi-bin/carddisp.pl?gene=MIR302C
ZFPM2	Zinc Finger Protein, FOG Family Member 2	Protein Coding	42	GC08P104590	7.79562	https://www.genecards.org/cgi-bin/carddisp.pl?gene=ZFPM2
EPB41L4A-DT	EPB41L4A Divergent Transcript	RNA Gene	15	GC05P112421	7.79189	https://www.genecards.org/cgi-bin/carddisp.pl?gene=EPB41L4A-DT
SHMT1	Serine Hydroxymethyltransferase 1	Protein Coding	45	GC17M022154	7.79113	https://www.genecards.org/cgi-bin/carddisp.pl?gene=SHMT1
COX5A	Cytochrome C Oxidase Subunit 5A	Protein Coding	44	GC15M074919	7.78332	https://www.genecards.org/cgi-bin/carddisp.pl?gene=COX5A
MIR219A1	MicroRNA 219a-1	RNA Gene	20	GC06P033207	7.78107	https://www.genecards.org/cgi-bin/carddisp.pl?gene=MIR219A1
MCAM	Melanoma Cell Adhesion Molecule	Protein Coding	40	GC11M119308	7.78054	https://www.genecards.org/cgi-bin/carddisp.pl?gene=MCAM
PODXL	Podocalyxin Like	Protein Coding	43	GC07M131500	7.78043	https://www.genecards.org/cgi-bin/carddisp.pl?gene=PODXL
APOBEC3B	Apolipoprotein B MRNA Editing Enzyme Catalytic Subunit 3B	Protein Coding	41	GC22P038982	7.77917	https://www.genecards.org/cgi-bin/carddisp.pl?gene=APOBEC3B
ADAM9	ADAM Metallopeptidase Domain 9	Protein Coding	47	GC08P038996	7.77455	https://www.genecards.org/cgi-bin/carddisp.pl?gene=ADAM9
RARG	Retinoic Acid Receptor Gamma	Protein Coding	47	GC12M053210	7.7725	https://www.genecards.org/cgi-bin/carddisp.pl?gene=RARG
RAP1A	RAP1A, Member Of RAS Oncogene Family	Protein Coding	45	GC01P111542	7.76902	https://www.genecards.org/cgi-bin/carddisp.pl?gene=RAP1A
ARHGEF2	Rho/Rac Guanine Nucleotide Exchange Factor 2	Protein Coding	46	GC01M155946	7.76308	https://www.genecards.org/cgi-bin/carddisp.pl?gene=ARHGEF2
HNRNPA2B1	Heterogeneous Nuclear Ribonucleoprotein A2/B1	Protein Coding	47	GC07M026174	7.75807	https://www.genecards.org/cgi-bin/carddisp.pl?gene=HNRNPA2B1
XRCC4	X-Ray Repair Cross Complementing 4	Protein Coding	44	GC05P083077	7.75442	https://www.genecards.org/cgi-bin/carddisp.pl?gene=XRCC4
TNS4	Tensin 4	Protein Coding	38	GC17M040475	7.74452	https://www.genecards.org/cgi-bin/carddisp.pl?gene=TNS4
SPANXD	SPANX Family Member D	Protein Coding	29	GC0XM141697	7.74393	https://www.genecards.org/cgi-bin/carddisp.pl?gene=SPANXD
KLF10	Kruppel Like Factor 10	Protein Coding	43	GC08M102648	7.74092	https://www.genecards.org/cgi-bin/carddisp.pl?gene=KLF10
PAPPA	Pappalysin 1	Protein Coding	40	GC09P116653	7.73838	https://www.genecards.org/cgi-bin/carddisp.pl?gene=PAPPA
FZD8	Frizzled Class Receptor 8	Protein Coding	43	GC10M035638	7.73588	https://www.genecards.org/cgi-bin/carddisp.pl?gene=FZD8
CUL5	Cullin 5	Protein Coding	44	GC11P108008	7.73561	https://www.genecards.org/cgi-bin/carddisp.pl?gene=CUL5
NUTM1	NUT Midline Carcinoma Family Member 1	Protein Coding	34	GC15P034343	7.73407	https://www.genecards.org/cgi-bin/carddisp.pl?gene=NUTM1
MIR301A	MicroRNA 301a	RNA Gene	19	GC17M059151	7.73315	https://www.genecards.org/cgi-bin/carddisp.pl?gene=MIR301A
WDR11	WD Repeat Domain 11	Protein Coding	37	GC10P120851	7.71672	https://www.genecards.org/cgi-bin/carddisp.pl?gene=WDR11
WNT8B	Wnt Family Member 8B	Protein Coding	41	GC10P100463	7.71431	https://www.genecards.org/cgi-bin/carddisp.pl?gene=WNT8B
IGFBP6	Insulin Like Growth Factor Binding Protein 6	Protein Coding	41	GC12P053097	7.71366	https://www.genecards.org/cgi-bin/carddisp.pl?gene=IGFBP6
ELN	Elastin	Protein Coding	45	GC07P074027	7.71279	https://www.genecards.org/cgi-bin/carddisp.pl?gene=ELN
EPHA5	EPH Receptor A5	Protein Coding	47	GC04M065319	7.71141	https://www.genecards.org/cgi-bin/carddisp.pl?gene=EPHA5
NR5A2	Nuclear Receptor Subfamily 5 Group A Member 2	Protein Coding	46	GC01P199996	7.70745	https://www.genecards.org/cgi-bin/carddisp.pl?gene=NR5A2
G6PC1	Glucose-6-Phosphatase Catalytic Subunit 1	Protein Coding	36	GC17P045036	7.70564	https://www.genecards.org/cgi-bin/carddisp.pl?gene=G6PC1
GUSB	Glucuronidase Beta	Protein Coding	47	GC07M065960	7.70192	https://www.genecards.org/cgi-bin/carddisp.pl?gene=GUSB
BPIFA4P	BPI Fold Containing Family A Member 4, Pseudogene	Pseudogene	17	GC20P033193	7.6848	https://www.genecards.org/cgi-bin/carddisp.pl?gene=BPIFA4P
MUC13	Mucin 13, Cell Surface Associated	Protein Coding	36	GC03M124905	7.68312	https://www.genecards.org/cgi-bin/carddisp.pl?gene=MUC13
WASF3	WASP Family Member 3	Protein Coding	41	GC13P026557	7.67666	https://www.genecards.org/cgi-bin/carddisp.pl?gene=WASF3
PIGR	Polymeric Immunoglobulin Receptor	Protein Coding	41	GC01M206928	7.67399	https://www.genecards.org/cgi-bin/carddisp.pl?gene=PIGR
TRAF1	TNF Receptor Associated Factor 1	Protein Coding	43	GC09M120902	7.67233	https://www.genecards.org/cgi-bin/carddisp.pl?gene=TRAF1
MYOD1	Myogenic Differentiation 1	Protein Coding	47	GC11P017741	7.66687	https://www.genecards.org/cgi-bin/carddisp.pl?gene=MYOD1
ZMIZ1	Zinc Finger MIZ-Type Containing 1	Protein Coding	40	GC10P079068	7.66255	https://www.genecards.org/cgi-bin/carddisp.pl?gene=ZMIZ1
ACSL4	Acyl-CoA Synthetase Long Chain Family Member 4	Protein Coding	45	GC0XM109624	7.65948	https://www.genecards.org/cgi-bin/carddisp.pl?gene=ACSL4
S100P	S100 Calcium Binding Protein P	Protein Coding	39	GC04P006700	7.65223	https://www.genecards.org/cgi-bin/carddisp.pl?gene=S100P
ANO1	Anoctamin 1	Protein Coding	41	GC11P069986	7.65153	https://www.genecards.org/cgi-bin/carddisp.pl?gene=ANO1
AGK	Acylglycerol Kinase	Protein Coding	42	GC07P141551	7.6502	https://www.genecards.org/cgi-bin/carddisp.pl?gene=AGK
ATF4	Activating Transcription Factor 4	Protein Coding	46	GC22P039558	7.64934	https://www.genecards.org/cgi-bin/carddisp.pl?gene=ATF4
MYBL1	MYB Proto-Oncogene Like 1	Protein Coding	40	GC08M066562	7.64305	https://www.genecards.org/cgi-bin/carddisp.pl?gene=MYBL1
FHL2	Four And A Half LIM Domains 2	Protein Coding	45	GC02M105357	7.6424	https://www.genecards.org/cgi-bin/carddisp.pl?gene=FHL2
CD63	CD63 Molecule	Protein Coding	42	GC12M055725	7.6405	https://www.genecards.org/cgi-bin/carddisp.pl?gene=CD63
MIR490	MicroRNA 490	RNA Gene	17	GC07P136903	7.63648	https://www.genecards.org/cgi-bin/carddisp.pl?gene=MIR490
TACC2	Transforming Acidic Coiled-Coil Containing Protein 2	Protein Coding	37	GC10P121989	7.63214	https://www.genecards.org/cgi-bin/carddisp.pl?gene=TACC2
CD46	CD46 Molecule	Protein Coding	45	GC01P207752	7.63094	https://www.genecards.org/cgi-bin/carddisp.pl?gene=CD46
PTPRN2	Protein Tyrosine Phosphatase Receptor Type N2	Protein Coding	45	GC07M157539	7.61681	https://www.genecards.org/cgi-bin/carddisp.pl?gene=PTPRN2
KAT2B	Lysine Acetyltransferase 2B	Protein Coding	48	GC03P020043	7.61583	https://www.genecards.org/cgi-bin/carddisp.pl?gene=KAT2B
ELANE	Elastase, Neutrophil Expressed	Protein Coding	46	GC19P000871	7.60563	https://www.genecards.org/cgi-bin/carddisp.pl?gene=ELANE
IDO1	Indoleamine 2,3-Dioxygenase 1	Protein Coding	44	GC08P039891	7.60425	https://www.genecards.org/cgi-bin/carddisp.pl?gene=IDO1
SLC5A8	Solute Carrier Family 5 Member 8	Protein Coding	42	GC12M101155	7.60308	https://www.genecards.org/cgi-bin/carddisp.pl?gene=SLC5A8
SGO1	Shugoshin 1	Protein Coding	34	GC03M020159	7.60186	https://www.genecards.org/cgi-bin/carddisp.pl?gene=SGO1
FREM2	FRAS1 Related Extracellular Matrix 2	Protein Coding	39	GC13P038687	7.60088	https://www.genecards.org/cgi-bin/carddisp.pl?gene=FREM2
PON1	Paraoxonase 1	Protein Coding	45	GC07M095297	7.59852	https://www.genecards.org/cgi-bin/carddisp.pl?gene=PON1
EGOT	Eosinophil Granule Ontogeny Transcript	RNA Gene	20	GC03M004790	7.59737	https://www.genecards.org/cgi-bin/carddisp.pl?gene=EGOT
ETS2	ETS Proto-Oncogene 2, Transcription Factor	Protein Coding	41	GC21P038805	7.58773	https://www.genecards.org/cgi-bin/carddisp.pl?gene=ETS2
TPBG	Trophoblast Glycoprotein	Protein Coding	38	GC06P082363	7.5824	https://www.genecards.org/cgi-bin/carddisp.pl?gene=TPBG
TLR7	Toll Like Receptor 7	Protein Coding	47	GC0XP012867	7.58238	https://www.genecards.org/cgi-bin/carddisp.pl?gene=TLR7
RASA1	RAS P21 Protein Activator 1	Protein Coding	47	GC05P087267	7.58127	https://www.genecards.org/cgi-bin/carddisp.pl?gene=RASA1
CD55	CD55 Molecule (Cromer Blood Group)	Protein Coding	47	GC01P207321	7.58081	https://www.genecards.org/cgi-bin/carddisp.pl?gene=CD55
MIR154	MicroRNA 154	RNA Gene	19	GC14P106798	7.57054	https://www.genecards.org/cgi-bin/carddisp.pl?gene=MIR154
SAA1	Serum Amyloid A1	Protein Coding	41	GC11P018267	7.5686	https://www.genecards.org/cgi-bin/carddisp.pl?gene=SAA1
COL4A3	Collagen Type IV Alpha 3 Chain	Protein Coding	44	GC02P227164	7.56527	https://www.genecards.org/cgi-bin/carddisp.pl?gene=COL4A3
MIR181D	MicroRNA 181d	RNA Gene	18	GC19P013874	7.56029	https://www.genecards.org/cgi-bin/carddisp.pl?gene=MIR181D
E2F5	E2F Transcription Factor 5	Protein Coding	41	GC08P085177	7.55962	https://www.genecards.org/cgi-bin/carddisp.pl?gene=E2F5
DAZL	Deleted In Azoospermia Like	Protein Coding	40	GC03M016586	7.55752	https://www.genecards.org/cgi-bin/carddisp.pl?gene=DAZL
SLC39A6	Solute Carrier Family 39 Member 6	Protein Coding	40	GC18M036108	7.55445	https://www.genecards.org/cgi-bin/carddisp.pl?gene=SLC39A6
MAP2K3	Mitogen-Activated Protein Kinase Kinase 3	Protein Coding	49	GC17P030261	7.55188	https://www.genecards.org/cgi-bin/carddisp.pl?gene=MAP2K3
FKBP5	FKBP Prolyl Isomerase 5	Protein Coding	45	GC06M049256	7.54386	https://www.genecards.org/cgi-bin/carddisp.pl?gene=FKBP5
GOLM2	Golgi Membrane Protein 2	Protein Coding	26	GC15P044289	7.54354	https://www.genecards.org/cgi-bin/carddisp.pl?gene=GOLM2
MIR4435-2HG	MIR4435-2 Host Gene	RNA Gene	18	GC02M111007	7.54191	https://www.genecards.org/cgi-bin/carddisp.pl?gene=MIR4435-2HG
CEACAM1	CEA Cell Adhesion Molecule 1	Protein Coding	42	GC19M042507	7.53312	https://www.genecards.org/cgi-bin/carddisp.pl?gene=CEACAM1
PRKACB	Protein Kinase CAMP-Activated Catalytic Subunit Beta	Protein Coding	48	GC01P084078	7.53298	https://www.genecards.org/cgi-bin/carddisp.pl?gene=PRKACB
[truncated: 6,377 more rows]

## Sheet: OTP
symbol	overallAssociationScore	geneticAssociations	somaticMutations	drugs	pathwaysSystemsBiology	textMining	rnaExpression	animalModels	targetName			overallAssociationScore ＞ 0.25	BRCA1	915
BRCA1	0.895885	0.938349	0.916118	No data	0.958396	0.982798	No data	0.420565	BRCA1 DNA repair associated				BRCA2
BRCA2	0.866569	0.922506	0.892752	No data	0.739629	0.665304	No data	0.302628	BRCA2 DNA repair associated				RAD51C
RAD51C	0.801967	0.883014	No data	No data	No data	0.553208	No data	No data	RAD51 paralog C				TP53
TP53	0.797561	0.661705	0.901299	No data	0.990725	0.961285	No data	0.5121	tumor protein p53				RAD51D
RAD51D	0.770071	0.863154	No data	No data	No data	0.609559	No data	No data	RAD51 paralog D				PIK3CA
PIK3CA	0.767956	0.609147	0.860436	0.455948	0.787385	0.903149	No data	No data	phosphatidylinositol-4,5-bisphosphate 3-kinase catalytic subunit alpha				POLE
POLE	0.737689	No data	0.859673	0.963006	0.607931	0.1395	No data	No data	DNA polymerase epsilon, catalytic subunit				BRIP1
BRIP1	0.73256	0.839538	0.829572	No data	0.913353	0.510162	No data	No data	BRCA1 interacting helicase 1				POLD1
POLD1	0.717283	No data	0.721918	0.963006	0.607931	0.209408	No data	No data	DNA polymerase delta 1, catalytic subunit				PALB2
PALB2	0.716969	0.798585	0.772579	No data	0.689909	0.831223	No data	No data	partner and localizer of BRCA2				ATM
ATM	0.706577	0.709707	0.83396	No data	0.974281	0.769064	No data	0.531408	ATM serine/threonine kinase				PTEN
PTEN	0.685025	0.642731	0.779814	No data	0.942152	0.887008	No data	0.637397	phosphatase and tensin homolog				CHEK2
CHEK2	0.678759	0.640812	0.643309	0.121586	0.960798	0.406246	No data	No data	checkpoint kinase 2				FGFR2
FGFR2	0.675954	0.609487	0.813234	0.180884	0.827461	0.262047	No data	No data	fibroblast growth factor receptor 2				KRAS
KRAS	0.66882	No data	0.82237	No data	0.681794	0.861908	No data	No data	KRAS proto-oncogene, GTPase				BARD1
BARD1	0.667093	0.719082	0.755692	No data	No data	0.480671	No data	No data	BRCA1 associated RING domain 1				PARP1
PARP1	0.661877	No data	No data	0.965268	0.827461	0.901659	No data	No data	poly(ADP-ribose) polymerase 1				CTNNB1
CTNNB1	0.655665	0.759913	0.842931	No data	0.759913	0.271349	No data	No data	catenin beta 1				NF1
NF1	0.655026	0.441026	0.811138	No data	No data	0.177333	No data	No data	neurofibromin 1				EGFR
EGFR	0.652238	No data	0.850174	0.574547	0.797046	0.965563	No data	No data	epidermal growth factor receptor				AKT1
AKT1	0.64782	No data	0.680648	0.151459	0.865457	0.92381	No data	No data	AKT serine/threonine kinase 1				ERBB2
ERBB2	0.642236	0.759913	0.633883	0.491012	0.906661	0.94125	No data	No data	erb-b2 receptor tyrosine kinase 2				FBXW7
FBXW7	0.641703	No data	0.802869	No data	0.865457	0.310805	No data	No data	F-box and WD repeat domain containing 7				RB1
RB1	0.640673	No data	0.800443	No data	0.865457	0.417833	No data	No data	RB transcriptional corepressor 1				PARP2
PARP2	0.63425	No data	No data	0.965268	0.607931	0.0915304	No data	No data	poly(ADP-ribose) polymerase 2				PPP2R1A
PPP2R1A	0.632834	No data	0.733266	No data	0.947176	0.179961	No data	No data	protein phosphatase 2 scaffold subunit Aalpha				POLD2
POLD2	0.632539	No data	No data	0.963006	0.607931	0.0667035	No data	No data	DNA polymerase delta 2, accessory subunit				POLD3
POLD3	0.632148	No data	No data	0.963006	0.607931	0.0377424	No data	No data	DNA polymerase delta 3, accessory subunit				POLE2
POLE2	0.631638	No data	No data	0.963006	0.607931	No data	No data	No data	DNA polymerase epsilon 2, accessory subunit				NBN
NBN	0.631429	0.844383	0.721918	No data	No data	0.336649	No data	0.431251	nibrin				MLH1
MLH1	0.630079	0.821686	0.661251	No data	0.703194	0.591241	No data	0.37213	mutL homolog 1				SMARCA4
SMARCA4	0.627384	0.607931	0.865753	No data	No data	0.641851	No data	No data	SWI/SNF related, matrix associated, actin dependent regulator of chromatin, subfamily a, member 4				KIT
KIT	0.62732	No data	0.818382	0.611204	0.906661	0.827304	No data	No data	KIT proto-oncogene, receptor tyrosine kinase				ARID1A
ARID1A	0.626707	No data	0.810878	No data	No data	0.777954	No data	No data	AT-rich interaction domain 1A				CDK12
CDK12	0.615762	No data	0.768583	No data	0.536803	0.326271	No data	No data	cyclin dependent kinase 12				MSH2
MSH2	0.615398	0.776458	0.77469	No data	0.607931	0.273645	No data	0.495215	mutS homolog 2				PPM1D
PPM1D	0.608951	0.759913	0.772579	No data	0.282308	0.620331	No data	No data	protein phosphatase, Mg2+/Mn2+ dependent 1D				CDH1
CDH1	0.603911	0.613427	0.661251	No data	0.759913	0.898283	No data	No data	cadherin 1				TUBB3
TUBB3	0.603061	No data	No data	0.877573	0.835414	0.4495	No data	No data	tubulin beta 3 class III				TUBB4B
TUBB4B	0.601632	No data	No data	0.877573	0.89652	No data	No data	No data	tubulin beta 4B class IVb				TUBB4A
TUBB4A	0.601632	No data	No data	0.877573	0.89652	No data	No data	No data	tubulin beta 4A class IVa				BLM
BLM	0.601383	0.640473	0.77469	No data	0.93655	0.191304	No data	No data	BLM RecQ like helicase				PDGFRA
PDGFRA	0.597411	No data	0.77469	0.609768	0.906661	0.415475	No data	No data	platelet derived growth factor receptor alpha				TERT
TERT	0.597114	0.766913	0.77469	No data	No data	0.710513	No data	No data	telomerase reverse transcriptase				TUBB1
TUBB1	0.596988	No data	No data	0.877573	0.835414	No data	No data	No data	tubulin beta 1 class VI				TET2
TET2	0.592163	0.684459	0.801075	No data	No data	0.0842631	No data	No data	tet methylcytosine dioxygenase 2				RRM1
RRM1	0.591764	No data	No data	0.962988	No data	0.20836	No data	No data	ribonucleotide reductase catalytic subunit M1				KDR
KDR	0.590231	No data	0.803735	0.64306	No data	0.287353	No data	No data	kinase insert domain receptor				ATR
ATR	0.587587	No data	0.827757	0.162537	0.919068	0.466897	No data	No data	ATR serine/threonine kinase				POLA2
POLA2	0.586457	No data	No data	0.963006	No data	0.0334362	No data	No data	DNA polymerase alpha 2, accessory subunit				RAD50
RAD50	0.586245	0.671917	No data	No data	0.947578	0.320632	No data	No data	RAD50 double strand break repair protein				POLE3
POLE3	0.585995	No data	No data	0.963006	No data	0.0182379	No data	No data	DNA polymerase epsilon 3, accessory subunit				VEGFA
VEGFA	0.585817	No data	No data	0.868842	0.607931	0.845619	No data	No data	vascular endothelial growth factor A				POLA1
POLA1	0.585441	No data	No data	0.963006	No data	No data	No data	No data	DNA polymerase alpha 1, catalytic subunit				PRIM1
PRIM1	0.585441	No data	No data	0.963006	No data	No data	No data	No data	DNA primase subunit 1				POLD4
POLD4	0.585441	No data	No data	0.963006	No data	No data	No data	No data	DNA polymerase delta 4, accessory subunit				PRIM2
PRIM2	0.585441	No data	No data	0.963006	No data	No data	No data	No data	DNA primase subunit 2				MTOR
MTOR	0.579613	No data	0.812179	0.151459	0.942152	0.531458	No data	No data	mechanistic target of rapamycin kinase				ESR1
ESR1	0.577635	0.000454766	0.77469	0.62643	No data	0.847786	No data	No data	estrogen receptor 1				CREBBP
CREBBP	0.57642	No data	0.827881	No data	0.906661	0.312896	No data	No data	CREB binding protein				PARP3
PARP3	0.57451	No data	No data	0.942745	No data	0.0455948	No data	No data	poly(ADP-ribose) polymerase family member 3				CSF3R
CSF3R	0.574309	No data	0.569935	0.787942	No data	0.642114	No data	No data	colony stimulating factor 3 receptor				PIK3R1
PIK3R1	0.573827	No data	0.813234	0.121586	0.923913	0.133496	No data	No data	phosphoinositide-3-kinase regulatory subunit 1				ENSG00000267618
ENSG00000267618	0.57104	0.939318	No data	No data	No data	No data	No data	No data	RAD51L3-RFFL readthrough				MET
MET	0.567647	No data	0.813234	No data	0.906661	0.322625	No data	No data	MET proto-oncogene, receptor tyrosine kinase				NOTCH2
NOTCH2	0.567167	No data	0.821678	No data	0.827461	0.352652	No data	No data	notch receptor 2				FLT4
FLT4	0.566712	No data	0.772579	0.610813	No data	0.311232	No data	No data	fms related receptor tyrosine kinase 4				MSH6
MSH6	0.563996	0.750744	0.651752	No data	No data	0.354413	No data	0.432847	mutS homolog 6				PDGFRB
PDGFRB	0.56348	No data	0.721918	0.611293	0.906661	0.141674	No data	No data	platelet derived growth factor receptor beta				AR
AR	0.555258	No data	0.786848	0.173091	0.759913	0.719624	No data	0.411493	androgen receptor				RAD51B
RAD51B	0.552998	0.474955	0.721918	No data	No data	0.244338	No data	No data	RAD51 paralog B				FANCD2
FANCD2	0.550763	No data	0.791577	No data	0.539741	0.698492	No data	No data	FA complementation group D2				STAT3
STAT3	0.550045	No data	0.772579	No data	0.889774	0.944152	No data	No data	signal transducer and activator of transcription 3				KMT2C
KMT2C	0.549521	No data	0.721934	No data	No data	0.0675901	No data	No data	lysine methyltransferase 2C				TP63
TP63	0.549102	No data	0.77469	No data	0.954995	0.412511	No data	No data	tumor protein p63				PIK3CB
PIK3CB	0.548333	No data	0.77469	0.121586	0.906661	0.0347872	No data	No data	phosphatidylinositol-4,5-bisphosphate 3-kinase catalytic subunit beta				MITF
MITF	0.546212	No data	0.791577	No data	0.827461	0.156044	No data	No data	melanocyte inducing transcription factor				STAG2
STAG2	0.544745	No data	0.801075	No data	0.759913	No data	No data	No data	stromal antigen 2				LCK
LCK	0.544301	No data	0.721918	0.490131	0.906661	0.0410353	No data	No data	LCK proto-oncogene, Src family tyrosine kinase				NRAS
NRAS	0.542766	No data	0.637329	No data	0.759913	0.190304	No data	No data	NRAS proto-oncogene, GTPase				GNAS
GNAS	0.541365	No data	0.812179	No data	0.607931	0.105011	No data	No data	GNAS complex locus				TUBB2B
TUBB2B	0.539584	0.0400061	No data	0.877573	No data	No data	No data	No data	tubulin beta 2B class IIb				FGF2
FGF2	0.537335	No data	No data	No data	0.887237	0.408542	No data	No data	fibroblast growth factor 2				BRAF
BRAF	0.537184	No data	0.637424	0.182573	No data	0.576325	No data	No data	B-Raf proto-oncogene, serine/threonine kinase				NF2
NF2	0.536741	No data	0.701442	No data	No data	0.274307	No data	No data	neurofibromin 2				MAP2K1
MAP2K1	0.53661	No data	0.755692	0.466502	No data	0.466426	No data	No data	mitogen-activated protein kinase kinase 1				TUBB
TUBB	0.536484	No data	No data	0.877573	No data	0.0980508	No data	No data	tubulin beta class I				PRDM1
PRDM1	0.536096	No data	0.786848	No data	0.759913	No data	No data	No data	PR/SET domain 1				NTRK1
NTRK1	0.535057	No data	0.791577	No data	0.607931	0.565246	No data	No data	neurotrophic receptor tyrosine kinase 1				WRN
WRN	0.534725	No data	0.721918	No data	0.819196	0.0379957	No data	No data	WRN RecQ like helicase				TUBB2A
TUBB2A	0.534428	No data	No data	0.877573	No data	0.0303965	No data	No data	tubulin beta 2A class IIa				TUBB6
TUBB6	0.533873	No data	No data	0.877573	No data	0.0121586	No data	No data	tubulin beta 6 class V				TUBB8
TUBB8	0.533504	No data	No data	0.877573	No data	No data	No data	No data	tubulin beta 8 class VIII				TRRAP
TRRAP	0.533269	No data	0.77469	No data	0.759913	0.337897	No data	No data	transformation/transcription domain associated protein				DDB2
DDB2	0.53302	No data	0.755692	No data	0.827461	0.794391	No data	No data	damage specific DNA binding protein 2				MAP2K4
MAP2K4	0.531391	No data	0.77469	No data	0.759913	0.198866	No data	No data	mitogen-activated protein kinase kinase 4				FGF6
FGF6	0.530873	No data	No data	No data	0.877312	No data	No data	No data	fibroblast growth factor 6				TGFBR2
TGFBR2	0.530458	No data	0.791577	No data	0.607931	0.224765	No data	No data	transforming growth factor beta receptor 2				PTPN11
PTPN11	0.529861	No data	0.755692	No data	0.906661	0.115064	No data	No data	protein tyrosine phosphatase non-receptor type 11				REL
REL	0.529393	No data	0.772579	No data	0.759913	0.145968	No data	No data	REL proto-oncogene, NF-kB subunit				BTK
BTK	0.529348	No data	0.772579	0.121586	0.607931	0.655591	No data	No data	Bruton tyrosine kinase				NCOR1
NCOR1	0.527668	No data	0.791577	No data	0.607931	0.0182379	No data	No data	nuclear receptor corepressor 1				TACR1
TACR1	0.526492	No data	No data	0.759913	0.846842	0.0121586	No data	No data	tachykinin receptor 1				PTPRT
PTPRT	0.52617	No data	0.691814	No data	No data	0.0334362	No data	No data	protein tyrosine phosphatase receptor type T				BCL6
BCL6	0.525677	No data	0.755692	No data	0.827461	0.250816	No data	No data	BCL6 transcription repressor				MAP3K1
MAP3K1	0.524213	0.415996	0.755692	No data	No data	0.116988	No data	No data	mitogen-activated protein kinase kinase kinase 1				MYH9
MYH9	0.52243	No data	0.660728	No data	0.252291	0.43315	No data	No data	myosin heavy chain 9				LRP1B
LRP1B	0.51768	0.000246303	0.679926	No data	No data	0.0729517	No data	No data	LDL receptor related protein 1B				CARD11
CARD11	0.517566	No data	0.755692	No data	0.759913	0.0303965	No data	No data	caspase recruitment domain family member 11				NUP98
NUP98	0.517155	No data	0.755692	No data	0.759913	No data	No data	No data	nucleoporin 98 and 96 precursor				KAT6A
KAT6A	0.517155	No data	0.755692	No data	0.759913	No data	No data	No data	lysine acetyltransferase 6A				ATRX
ATRX	0.516868	No data	0.679735	No data	No data	0.0243172	No data	No data	ATRX chromatin remodeler				DICER1
DICER1	0.516792	No data	0.813234	No data	No data	0.737	No data	No data	dicer 1, ribonuclease III				NCOR2
NCOR2	0.516371	No data	0.772579	No data	0.607931	0.0369825	No data	No data	nuclear receptor corepressor 2				ERBB4
ERBB4	0.514779	No data	0.803735	0.143539	No data	0.321832	No data	No data	erb-b2 receptor tyrosine kinase 4				DDR2
DDR2	0.514004	No data	0.791577	0.151983	No data	0.716621	No data	No data	discoidin domain receptor tyrosine kinase 2				CLTC
CLTC	0.513134	No data	0.755692	No data	0.352421	0.0121586	No data	No data	clathrin heavy chain				JAK1
JAK1	0.512619	No data	0.665247	0.0865457	No data	0.163572	No data	No data	Janus kinase 1				FOXO3
FOXO3	0.51199	No data	0.721918	No data	0.919068	0.242216	No data	No data	forkhead box O3				NRG1
NRG1	0.511593	No data	0.721918	No data	0.906661	0.282619	No data	No data	neuregulin 1				POLQ
POLQ	0.510863	No data	0.755692	No data	0.607931	0.389138	No data	No data	DNA polymerase theta				ENSG00000283782
ENSG00000283782	0.509675	0.838376	No data	No data	No data	No data	No data	No data	novel protein				ARID1B
ARID1B	0.509325	No data	0.827757	No data	No data	0.200897	No data	No data	AT-rich interaction domain 1B				RMI2
RMI2	0.508283	No data	0.721918	No data	0.913353	No data	No data	No data	RecQ mediated genome instability 2				CACNA1D
CACNA1D	0.508027	No data	0.668532	No data	No data	No data	No data	No data	calcium voltage-gated channel subunit alpha1 D				SRC
SRC	0.504653	No data	0.77469	0.173412	No data	0.543278	No data	No data	SRC proto-oncogene, non-receptor tyrosine kinase				MAML2
MAML2	0.503919	No data	0.721918	No data	0.827461	0.160088	No data	No data	mastermind like transcriptional coactivator 2				CBL
CBL	0.503655	0.43771	0.717696	No data	No data	0.0607931	No data	No data	Cbl proto-oncogene				TSHR
TSHR	0.502833	No data	0.721918	No data	0.759913	0.459655	No data	No data	thyroid stimulating hormone receptor				FANCC
FANCC	0.502341	0.24577	0.721918	No data	0.607931	0.0877278	No data	No data	FA complementation group C				CASP8
CASP8	0.501909	No data	0.791577	No data	No data	0.680505	No data	No data	caspase 8				UBR5
UBR5	0.501657	No data	0.791577	No data	No data	0.67221	No data	No data	ubiquitin protein ligase E3 component n-recognin 5				SPOP
SPOP	0.501065	No data	0.813234	No data	No data	0.219608	No data	No data	speckle type BTB/POZ protein				NDRG1
NDRG1	0.498686	No data	0.721918	No data	0.759913	0.152687	No data	No data	N-myc downstream regulated 1				EZH2
EZH2	0.498275	No data	0.77469	No data	No data	0.898713	No data	No data	enhancer of zeste 2 polycomb repressive complex 2 subunit				RAD21
RAD21	0.498119	No data	0.721918	No data	0.759913	0.110716	No data	No data	RAD21 cohesin complex component				POT1
POT1	0.498101	No data	0.721918	No data	0.759913	0.109428	No data	No data	protection of telomeres 1				PTPRB
PTPRB	0.496961	No data	0.65397	No data	No data	No data	No data	No data	protein tyrosine phosphatase receptor type B				FAT4
FAT4	0.496705	No data	0.812179	No data	No data	0.0972689	No data	No data	FAT atypical cadherin 4				USP8
USP8	0.496623	No data	0.721918	No data	0.759913	No data	No data	No data	ubiquitin specific peptidase 8				NFE2L2
NFE2L2	0.495479	No data	0.786848	No data	No data	0.563555	No data	No data	nuclear factor, erythroid 2 like 2				GNAQ
GNAQ	0.494768	No data	0.77469	No data	0.310086	0.0182379	No data	No data	G protein subunit alpha q				BCOR
BCOR	0.494672	No data	0.812179	No data	No data	0.0303965	No data	No data	BCL6 corepressor				NOTCH1
NOTCH1	0.494629	No data	0.598579	No data	0.827461	0.869976	No data	No data	notch receptor 1				RNF43
RNF43	0.494469	No data	0.803735	No data	No data	0.192561	No data	No data	ring finger protein 43				MDM4
MDM4	0.493546	No data	0.721918	No data	0.332082	0.310806	No data	No data	MDM4 regulator of p53				TET1
TET1	0.49342	No data	0.801075	No data	No data	0.211265	No data	No data	tet methylcytosine dioxygenase 1				CD274
CD274	0.493157	No data	0.531939	0.658308	No data	0.896122	No data	No data	CD274 molecule				BUB1B
BUB1B	0.492875	No data	0.721918	No data	0.607931	0.577509	No data	No data	BUB1 mitotic checkpoint serine/threonine kinase B				ASXL1
ASXL1	0.492214	No data	0.803735	No data	No data	0.118378	No data	No data	ASXL transcriptional regulator 1				AXIN1
AXIN1	0.491717	No data	0.803735	No data	No data	0.102036	No data	No data	axin 1				KDM5A
KDM5A	0.489411	No data	0.772579	No data	No data	0.649304	No data	No data	lysine demethylase 5A				MLLT10
MLLT10	0.489381	0.323408	0.721918	No data	No data	0.10014	No data	No data	MLLT10 histone lysine methyltransferase DOT1L cofactor				ARID2
ARID2	0.488615	No data	0.803735	No data	No data	No data	No data	No data	AT-rich interaction domain 2				TBL1XR1
TBL1XR1	0.487291	No data	0.721918	No data	0.607931	0.164141	No data	No data	TBL1X receptor 1				TOP2A
TOP2A	0.485844	No data	No data	0.690862	0.759913	0.599671	No data	No data	DNA topoisomerase II alpha				CBLB
CBLB	0.485238	No data	0.721918	No data	0.607931	0.0121586	No data	No data	Cbl proto-oncogene B				LATS2
LATS2	0.483464	No data	0.772579	No data	No data	0.45366	No data	No data	large tumor suppressor kinase 2				MDM2
MDM2	0.483149	No data	0.755692	No data	No data	0.781034	No data	No data	MDM2 proto-oncogene				CDC73
CDC73	0.482462	No data	0.77469	No data	No data	0.0773845	No data	0.344089	cell division cycle 73				ERBB3
ERBB3	0.482306	No data	0.651752	0.158737	0.906661	0.825779	No data	No data	erb-b2 receptor tyrosine kinase 3				CDKN2A
CDKN2A	0.482135	0.259084	0.707606	No data	No data	0.93142	No data	No data	cyclin dependent kinase inhibitor 2A				DDX6
DDX6	0.481463	No data	0.721918	No data	0.280208	No data	No data	No data	DEAD-box helicase 6				ZFHX3
ZFHX3	0.478349	No data	0.786848	No data	No data	No data	No data	No data	zinc finger homeobox 3				SMARCB1
SMARCB1	0.478295	No data	0.721918	No data	0.256344	0.0339914	No data	No data	SWI/SNF related, matrix associated, actin dependent regulator of chromatin, subfamily b, member 1				ALK
ALK	0.477238	No data	0.77469	No data	No data	0.206614	No data	No data	ALK receptor tyrosine kinase				BRD4
BRD4	0.476313	No data	0.755692	No data	No data	0.556153	No data	No data	bromodomain containing 4				PPARG
PPARG	0.476045	No data	0.772579	No data	No data	0.209583	No data	No data	peroxisome proliferator activated receptor gamma				DROSHA
DROSHA	0.475625	No data	0.772579	No data	No data	0.195758	No data	No data	drosha ribonuclease III				SETD2
SETD2	0.475453	No data	0.772579	No data	No data	0.190097	No data	No data	SET domain containing 2, histone lysine methyltransferase				DNMT3A
DNMT3A	0.474976	No data	0.721918	0.171724	No data	0.740257	No data	No data	DNA methyltransferase 3 alpha				FGF1
FGF1	0.474833	No data	No data	No data	0.759913	0.423019	No data	No data	fibroblast growth factor 1				SPEN
SPEN	0.474238	No data	0.77469	No data	No data	0.107908	No data	No data	spen family transcriptional repressor				CDH11
CDH11	0.474063	No data	0.77469	No data	No data	0.102174	No data	No data	cadherin 11				NR3C1
NR3C1	0.473087	No data	No data	0.744909	No data	0.665663	No data	No data	nuclear receptor subfamily 3 group C member 1				PAX5
PAX5	0.472338	No data	0.77469	No data	No data	0.0454259	No data	No data	paired box 5				XPO1
XPO1	0.471992	No data	0.755692	0.0607931	No data	0.247575	No data	No data	exportin 1				MYC
MYC	0.471573	0.538673	0.620596	No data	No data	0.919667	No data	No data	MYC proto-oncogene, bHLH transcription factor				FBXO11
FBXO11	0.471512	No data	0.77469	No data	No data	0.0182379	No data	No data	F-box protein 11				RAF1
RAF1	0.471036	No data	0.721918	0.182573	No data	0.326575	No data	No data	Raf-1 proto-oncogene, serine/threonine kinase				ATP2B3
ATP2B3	0.470958	No data	0.77469	No data	No data	No data	No data	No data	ATPase plasma membrane Ca2+ transporting 3				SUFU
SUFU	0.470958	No data	0.77469	No data	No data	No data	No data	No data	SUFU negative regulator of hedgehog signaling				NSD3
NSD3	0.470958	No data	0.77469	No data	No data	No data	No data	No data	nuclear receptor binding SET domain protein 3				RUNX1T1
RUNX1T1	0.470868	No data	0.772579	No data	No data	0.0392622	No data	No data	RUNX1 partner transcriptional co-repressor 1				GRIN2A
GRIN2A	0.470414	No data	0.772579	No data	No data	0.0243172	No data	No data	glutamate ionotropic receptor NMDA type subunit 2A				CDK6
CDK6	0.470153	No data	0.683922	0.175603	0.266983	0.254985	No data	No data	cyclin dependent kinase 6				FANCM
FANCM	0.46986	0.764653	No data	No data	No data	0.164635	No data	No data	FA complementation group M				OPCML
OPCML	0.469565	0.759913	No data	No data	No data	0.249712	No data	No data	opioid binding protein/cell adhesion molecule like				PTPRC
PTPRC	0.469109	No data	0.755692	No data	No data	0.319136	No data	No data	protein tyrosine phosphatase receptor type C				FGF7
FGF7	0.468756	0.000312163	No data	No data	0.759913	0.222401	No data	No data	fibroblast growth factor 7				FGFR4
FGFR4	0.468064	No data	0.634866	0.171724	0.906661	0.21216	No data	No data	fibroblast growth factor receptor 4				SYK
SYK	0.466853	No data	0.721918	0.0827461	No data	0.736517	No data	No data	spleen associated tyrosine kinase				NTRK3
NTRK3	0.465886	No data	0.755692	No data	No data	0.213114	No data	No data	neurotrophic receptor tyrosine kinase 3				FANCA
FANCA	0.465719	No data	0.755692	No data	No data	0.207605	No data	No data	FA complementation group A				HLF
HLF	0.465559	0.0404727	0.755692	No data	No data	No data	No data	No data	HLF transcription factor, PAR bZIP family member				CTCF
CTCF	0.464648	No data	0.755692	No data	No data	0.172368	No data	No data	CCCTC-binding factor				BNC2
BNC2	0.464418	0.755707	No data	No data	No data	0.164522	No data	No data	basonuclin 2				FGF9
FGF9	0.464387	No data	No data	No data	0.759913	0.0793644	No data	No data	fibroblast growth factor 9				ERG
ERG	0.464336	No data	0.607931	No data	No data	0.174802	No data	No data	ETS transcription factor ERG				SMAD2
SMAD2	0.464177	No data	0.755692	No data	No data	0.156896	No data	No data	SMAD family member 2				PDPK1
PDPK1	0.464164	No data	No data	0.143539	0.820941	0.0334362	No data	No data	3-phosphoinositide dependent protein kinase 1				RRAS2
RRAS2	0.463891	0.759913	No data	No data	No data	0.0630306	No data	No data	RAS related 2				ARHGAP26
ARHGAP26	0.463876	No data	0.755692	No data	No data	0.146981	No data	No data	Rho GTPase activating protein 26				SMAD3
SMAD3	0.463779	No data	0.755692	No data	No data	0.143794	No data	No data	SMAD family member 3				EP300
EP300	0.463186	No data	0.639594	No data	0.958096	0.114758	No data	No data	E1A binding protein p300				BCORL1
BCORL1	0.462596	No data	0.755692	No data	No data	0.104868	No data	No data	BCL6 corepressor like 1				FES
FES	0.46218	No data	0.755692	No data	No data	0.0911896	No data	No data	FES proto-oncogene, tyrosine kinase				FGF10
FGF10	0.461975	No data	No data	No data	0.759913	No data	No data	No data	fibroblast growth factor 10				RBM10
RBM10	0.461626	No data	0.755692	No data	No data	0.0729517	No data	No data	RNA binding motif protein 10				ACVR2A
ACVR2A	0.46139	No data	0.755692	No data	No data	0.0651837	No data	No data	activin A receptor type 2A				IKZF1
IKZF1	0.461256	No data	0.755692	No data	No data	0.0607931	No data	No data	IKAROS family zinc finger 1				APC
APC	0.461214	No data	0.639594	No data	0.865457	0.489862	No data	No data	APC regulator of WNT signaling pathway				CUX1
CUX1	0.461018	No data	0.755692	No data	No data	0.0529406	No data	No data	cut like homeobox 1				FGFR1
FGFR1	0.460742	No data	0.521705	0.495567	No data	0.701039	No data	No data	fibroblast growth factor receptor 1				BMPR1A
BMPR1A	0.460332	No data	0.755692	No data	No data	0.0303965	No data	No data	bone morphogenetic protein receptor type 1A				PREX2
PREX2	0.460332	No data	0.755692	No data	No data	0.0303965	No data	No data	phosphatidylinositol-3,4,5-trisphosphate dependent Rac exchange factor 2				GPC3
GPC3	0.460013	No data	0.721918	No data	No data	0.695384	No data	No data	glypican 3				ETV1
ETV1	0.459963	No data	0.755692	No data	No data	0.0182379	No data	No data	ETS variant transcription factor 1				MAP3K13
MAP3K13	0.459778	No data	0.755692	No data	No data	0.0121586	No data	No data	mitogen-activated protein kinase kinase kinase 13				KDM6A
KDM6A	0.459778	No data	0.755692	No data	No data	0.0121586	No data	No data	lysine demethylase 6A				BCL11A
BCL11A	0.459473	0.000423887	0.755692	No data	No data	No data	No data	No data	BAF chromatin remodeling complex subunit BCL11A				BCL2
BCL2	0.459455	No data	0.717696	0.121586	No data	0.345405	No data	No data	BCL2 apoptosis regulator				SDHA
SDHA	0.459408	No data	0.755692	No data	No data	No data	No data	No data	succinate dehydrogenase complex flavoprotein subunit A				ZNF521
ZNF521	0.459408	No data	0.755692	No data	No data	No data	No data	No data	zinc finger protein 521				TRAF7
TRAF7	0.459408	No data	0.755692	No data	No data	No data	No data	No data	TNF receptor associated factor 7				CAMTA1
CAMTA1	0.459408	No data	0.755692	No data	No data	No data	No data	No data	calmodulin binding transcription activator 1				ABL2
ABL2	0.459408	No data	0.755692	No data	No data	No data	No data	No data	ABL proto-oncogene 2, non-receptor tyrosine kinase				AFF4
AFF4	0.459408	No data	0.755692	No data	No data	No data	No data	No data	AF4/FMR2 family member 4				ETV6
ETV6	0.459408	No data	0.755692	No data	No data	No data	No data	No data	ETS variant transcription factor 6				FOXP1
FOXP1	0.45923	No data	0.721918	No data	No data	0.669628	No data	No data	forkhead box P1				PTPRK
PTPRK	0.456801	No data	0.721918	No data	No data	0.589693	No data	No data	protein tyrosine phosphatase receptor type K				CHMP4C
CHMP4C	0.456221	0.744964	No data	No data	No data	0.109698	No data	No data	charged multivesicular body protein 4C				KEAP1
KEAP1	0.456192	No data	0.649093	No data	0.759913	0.284338	No data	No data	kelch like ECH associated protein 1				PAX3
PAX3	0.455086	No data	0.721918	No data	No data	0.53329	No data	No data	paired box 3				WWTR1
WWTR1	0.453928	No data	0.721918	No data	No data	0.495182	No data	No data	WW domain containing transcription regulator 1				KMT2A
KMT2A	0.453736	No data	0.594211	No data	No data	0.161851	No data	No data	lysine methyltransferase 2A				KMT2D
KMT2D	0.453541	No data	0.595832	No data	No data	0.0562336	No data	No data	lysine methyltransferase 2D				PBX1
PBX1	0.453169	No data	0.721918	No data	No data	0.470221	No data	No data	PBX homeobox 1				TCF7L2
TCF7L2	0.453134	0.0704862	0.721918	No data	No data	0.262393	No data	No data	transcription factor 7 like 2				FGFR3
FGFR3	0.453094	No data	0.569935	0.495567	0.906661	0.0886132	No data	No data	fibroblast growth factor receptor 3				MECOM
MECOM	0.449595	No data	0.721918	No data	No data	0.352636	No data	No data	MDS1 and EVI1 complex locus				JAK2
JAK2	0.449575	No data	0.622707	0.0865457	0.759913	0.738487	No data	No data	Janus kinase 2				B2M
B2M	0.449343	No data	0.589463	No data	No data	0.103797	No data	No data	beta-2-microglobulin				TOP2B
TOP2B	0.449168	No data	No data	0.643858	0.759913	No data	No data	No data	DNA topoisomerase II beta				TSC2
TSC2	0.449079	No data	0.622707	No data	0.919068	0.0499854	No data	No data	TSC complex subunit 2				NSD2
NSD2	0.448998	No data	0.721918	No data	No data	0.332991	No data	No data	nuclear receptor binding SET domain protein 2				PSIP1
PSIP1	0.448422	No data	0.721918	No data	No data	0.314061	No data	No data	PC4 and SFRS1 interacting protein 1				ETV5
ETV5	0.44832	No data	0.721918	No data	No data	0.310706	No data	No data	ETS variant transcription factor 5				ABL1
ABL1	0.446889	No data	0.603709	0.192525	0.865457	0.145278	No data	No data	ABL proto-oncogene 1, non-receptor tyrosine kinase				RUNX1
RUNX1	0.446532	No data	0.721918	No data	No data	0.251881	No data	No data	RUNX family transcription factor 1				PTPN13
PTPN13	0.446417	No data	0.721918	No data	No data	0.248078	No data	No data	protein tyrosine phosphatase non-receptor type 13				BCL9
BCL9	0.445956	No data	0.721918	No data	No data	0.23292	No data	No data	BCL9 transcription coactivator				EPAS1
EPAS1	0.445925	No data	0.721918	No data	No data	0.23189	No data	No data	endothelial PAS domain protein 1				FHIT
FHIT	0.445613	No data	0.721918	No data	No data	0.221636	No data	No data	fragile histidine triad diadenosine triphosphatase				GATA3
GATA3	0.445565	No data	0.622707	No data	0.865457	0.0914417	No data	No data	GATA binding protein 3				MAX
MAX	0.444875	0.000577673	0.721918	No data	No data	0.196058	No data	No data	MYC associated factor X				ELF4
ELF4	0.444825	No data	0.721918	No data	No data	0.195706	No data	No data	E74 like ETS transcription factor 4				CBFB
CBFB	0.443873	No data	0.721918	No data	No data	0.164395	No data	No data	core-binding factor subunit beta				PTCH1
PTCH1	0.44366	No data	0.649512	No data	0.607931	0.192749	No data	No data	patched 1				MSI2
MSI2	0.443625	No data	0.721918	No data	No data	0.156247	No data	No data	musashi RNA binding protein 2				ERCC5
ERCC5	0.443467	No data	0.721918	No data	No data	0.151019	No data	No data	ERCC excision repair 5, endonuclease				ERCC3
ERCC3	0.443266	No data	0.721918	No data	No data	0.144422	No data	No data	ERCC excision repair 3, TFIIH core complex helicase subunit				TUBA4A
TUBA4A	0.443222	No data	No data	0.617002	0.89652	No data	No data	No data	tubulin alpha 4a				DDX10
DDX10	0.443147	No data	0.717696	No data	No data	0.224934	No data	No data	DEAD-box helicase 10				ACVR1
ACVR1	0.443015	No data	0.721918	No data	No data	0.136173	No data	No data	activin A receptor type 1				BAP1
BAP1	0.442972	No data	0.603709	No data	0.865457	0.122616	No data	0.685395	BRCA1 associated protein 1				SND1
SND1	0.44268	No data	0.721918	No data	No data	0.125132	No data	No data	staphylococcal nuclease and tudor domain containing 1				PLAG1
PLAG1	0.442664	No data	0.721918	No data	No data	0.124626	No data	No data	PLAG1 zinc finger				FLI1
FLI1	0.442275	No data	0.721918	No data	No data	0.11182	No data	No data	Fli-1 proto-oncogene, ETS transcription factor				CYLD
CYLD	0.442202	No data	0.721918	No data	No data	0.109428	No data	No data	CYLD lysine 63 deubiquitinase				IL6ST
IL6ST	0.442011	No data	0.721918	No data	No data	0.103144	No data	No data	interleukin 6 cytokine family signal transducer				WIF1
WIF1	0.441822	No data	0.721918	No data	No data	0.0969312	No data	No data	WNT inhibitory factor 1				AFDN
AFDN	0.4418	No data	0.721918	No data	No data	0.0961932	No data	No data	afadin, adherens junction formation factor				SDHB
SDHB	0.441728	No data	0.721918	No data	No data	0.0938355	No data	No data	succinate dehydrogenase complex iron sulfur subunit B				ATP1A1
ATP1A1	0.441648	No data	0.721918	No data	No data	0.0911896	No data	No data	ATPase Na+/K+ transporting subunit alpha 1				TRIM24
TRIM24	0.441643	No data	0.721918	No data	No data	0.0910207	No data	No data	tripartite motif containing 24				FGF23
FGF23	0.441555	No data	No data	No data	0.846915	0.227721	No data	No data	fibroblast growth factor 23				DNM2
DNM2	0.441483	No data	0.721918	No data	No data	0.0857713	No data	No data	dynamin 2				SETBP1
SETBP1	0.441278	No data	0.721918	No data	No data	0.079031	No data	No data	SET binding protein 1				TSC1
TSC1	0.441066	No data	0.639594	No data	0.607931	0.0902828	No data	0.396295	TSC complex subunit 1				BRD3
BRD3	0.440955	No data	0.721918	No data	No data	0.0683922	No data	No data	bromodomain containing 3				HIP1
HIP1	0.440745	0.000310587	0.721918	No data	No data	0.0607931	No data	No data	huntingtin interacting protein 1				EIF3E
EIF3E	0.440205	No data	0.721918	No data	No data	0.043717	No data	No data	eukaryotic translation initiation factor 3 subunit E				FOXL2
FOXL2	0.440182	No data	0.577534	No data	No data	0.0966354	No data	No data	forkhead box L2				ZBTB16
ZBTB16	0.440123	No data	0.721918	No data	No data	0.0410353	No data	No data	zinc finger and BTB domain containing 16				ZNF331
ZNF331	0.440077	No data	0.721918	No data	No data	0.0395155	No data	No data	zinc finger protein 331				USP6
USP6	0.439892	No data	0.721918	No data	No data	0.0334362	No data	No data	ubiquitin specific peptidase 6				LPP
LPP	0.439892	No data	0.721918	No data	No data	0.0334362	No data	No data	LIM domain containing preferred translocation partner in lipoma				NFATC2
NFATC2	0.4398	No data	0.721918	No data	No data	0.0303965	No data	No data	nuclear factor of activated T cells 2				MTCP1
MTCP1	0.4398	No data	0.721918	No data	No data	0.0303965	No data	No data	mature T cell proliferation 1				KNL1
KNL1	0.43943	No data	0.721918	No data	No data	0.0182379	No data	No data	kinetochore scaffold 1				MALT1
MALT1	0.439277	0.000462845	0.721918	No data	No data	0.0121586	No data	No data	MALT1 paracaspase				NCOA2
NCOA2	0.439246	No data	0.721918	No data	No data	0.0121586	No data	No data	nuclear receptor coactivator 2				ATF1
ATF1	0.439246	No data	0.721918	No data	No data	0.0121586	No data	No data	activating transcription factor 1				PRDM16
PRDM16	0.438876	No data	0.721918	No data	No data	No data	No data	No data	PR/SET domain 16				ARHGEF12
ARHGEF12	0.438876	No data	0.721918	No data	No data	No data	No data	No data	Rho guanine nucleotide exchange factor 12				RHOH
RHOH	0.438876	No data	0.721918	No data	No data	No data	No data	No data	ras homolog family member H				ETNK1
ETNK1	0.438876	No data	0.721918	No data	No data	No data	No data	No data	ethanolamine kinase 1				SDHD
SDHD	0.438876	No data	0.721918	No data	No data	No data	No data	No data	succinate dehydrogenase complex subunit D				KAT6B
KAT6B	0.438876	No data	0.721918	No data	No data	No data	No data	No data	lysine acetyltransferase 6B				MRTFA
MRTFA	0.438876	No data	0.721918	No data	No data	No data	No data	No data	myocardin related transcription factor A				PHF6
PHF6	0.438876	No data	0.721918	No data	No data	No data	No data	No data	PHD finger protein 6				SDHC
SDHC	0.438876	No data	0.721918	No data	No data	No data	No data	No data	succinate dehydrogenase complex subunit C				AFF3
AFF3	0.438876	No data	0.721918	No data	No data	No data	No data	No data	AF4/FMR2 family member 3				CREB3L2
CREB3L2	0.438876	No data	0.721918	No data	No data	No data	No data	No data	cAMP responsive element binding protein 3 like 2				ARNT
ARNT	0.438876	No data	0.721918	No data	No data	No data	No data	No data	aryl hydrocarbon receptor nuclear translocator				SH3GL1
SH3GL1	0.438876	No data	0.721918	No data	No data	No data	No data	No data	SH3 domain containing GRB2 like 1, endophilin A2				FCRL4
FCRL4	0.438876	No data	0.721918	No data	No data	No data	No data	No data	Fc receptor like 4				CREB3L1
CREB3L1	0.438876	No data	0.721918	No data	No data	No data	No data	No data	cAMP responsive element binding protein 3 like 1				CLTCL1
CLTCL1	0.438876	No data	0.721918	No data	No data	No data	No data	No data	clathrin heavy chain like 1				EXT2
EXT2	0.438876	No data	0.721918	No data	No data	No data	No data	No data	exostosin glycosyltransferase 2				TRIM33
TRIM33	0.438876	No data	0.721918	No data	No data	No data	No data	No data	tripartite motif containing 33				RANBP2
RANBP2	0.438876	No data	0.721918	No data	No data	No data	No data	No data	RAN binding protein 2				NR4A3
NR4A3	0.438876	No data	0.721918	No data	No data	No data	No data	No data	nuclear receptor subfamily 4 group A member 3				RSPO2
RSPO2	0.438876	No data	0.721918	No data	No data	No data	No data	No data	R-spondin 2				EXT1
EXT1	0.438876	No data	0.721918	No data	No data	No data	No data	No data	exostosin glycosyltransferase 1				SDHAF2
SDHAF2	0.438876	No data	0.721918	No data	No data	No data	No data	No data	succinate dehydrogenase complex assembly factor 2				FOXO1
FOXO1	0.438785	No data	0.683922	No data	No data	0.756911	No data	No data	forkhead box O1				FGF5
FGF5	0.438643	No data	No data	No data	0.846915	0.0121586	No data	No data	fibroblast growth factor 5				TUBA3C
TUBA3C	0.438579	No data	No data	0.617002	0.835414	No data	No data	No data	tubulin alpha 3c				ABI1
ABI1	0.437694	No data	0.683922	No data	No data	0.721017	No data	No data	abl interactor 1				LHCGR
LHCGR	0.436606	No data	No data	0.607931	0.759913	0.686903	No data	No data	luteinizing hormone/choriogonadotropin receptor				EBF1
EBF1	0.43631	No data	0.717696	No data	No data	No data	No data	No data	EBF transcription factor 1				RHOA
RHOA	0.433847	No data	0.569935	No data	0.718203	0.722886	No data	No data	ras homolog family member A				FLT3
FLT3	0.43131	No data	0.660196	0.191309	No data	0.0651837	No data	No data	fms related receptor tyrosine kinase 3				DEK
DEK	0.430831	No data	0.683922	No data	No data	0.49523	No data	No data	DEK proto-oncogene				STK11
STK11	0.430523	0.195754	0.622707	No data	No data	0.802566	No data	0.527988	serine/threonine kinase 11				MUTYH
MUTYH	0.429657	0.448957	0.531939	No data	No data	0.629891	No data	No data	mutY DNA glycosylase				HIF1A
HIF1A	0.428221	No data	0.683922	No data	No data	0.409389	No data	No data	hypoxia inducible factor 1 subunit alpha				SMAD4
SMAD4	0.427535	No data	0.669695	No data	No data	0.67136	No data	No data	SMAD family member 4				AXIN2
AXIN2	0.427519	No data	0.603709	No data	0.759913	0.204245	No data	No data	axin 2				SIX1
SIX1	0.427145	0.000164838	0.683922	No data	No data	0.373606	No data	No data	SIX homeobox 1				CCND2
CCND2	0.426924	No data	0.683922	No data	No data	0.366697	No data	No data	cyclin D2				HMGA2
HMGA2	0.425916	0.000375218	0.683922	No data	No data	0.332708	No data	No data	high mobility group AT-hook 2				CHD4
CHD4	0.425319	No data	0.603709	No data	0.759913	0.0413731	No data	No data	chromodomain helicase DNA binding protein 4				CNOT3
CNOT3	0.424658	No data	0.569935	No data	0.66842	No data	No data	No data	CCR4-NOT transcription complex subunit 3				BIRC3
BIRC3	0.424555	No data	0.569935	0.143539	0.827461	0.721002	No data	No data	baculoviral IAP repeat containing 3				FAT1
FAT1	0.424453	No data	0.557155	No data	No data	0.0787008	No data	No data	FAT atypical cadherin 1				RET
RET	0.42444	No data	0.634866	0.192607	No data	0.681909	No data	No data	ret proto-oncogene				LEF1
LEF1	0.42396	No data	0.683922	No data	No data	0.269209	No data	No data	lymphoid enhancer binding factor 1				HOXA9
HOXA9	0.422487	No data	0.683922	No data	No data	0.220725	No data	No data	homeobox A9				ERCC2
ERCC2	0.421319	No data	0.603709	No data	0.607931	0.600203	No data	No data	ERCC excision repair 2, TFIIH core complex helicase subunit				MAP2K2
MAP2K2	0.419927	No data	0.569935	0.466502	No data	0.188459	No data	No data	mitogen-activated protein kinase kinase 2				PDCD1LG2
PDCD1LG2	0.419472	No data	0.683922	No data	No data	0.121555	No data	No data	programmed cell death 1 ligand 2				TOP1MT
TOP1MT	0.41937	No data	No data	0.686793	No data	0.0607931	No data	No data	DNA topoisomerase I mitochondrial				CREB1
CREB1	0.419162	No data	0.683922	No data	No data	0.111335	No data	No data	cAMP responsive element binding protein 1				HRAS
HRAS	0.418314	No data	0.546124	No data	No data	0.244767	No data	No data	HRas proto-oncogene, GTPase				YWHAE
YWHAE	0.418241	No data	0.569935	No data	0.942152	0.0121586	No data	No data	tyrosine 3-monooxygenase/tryptophan 5-monooxygenase activation protein epsilon				SF3B1
SF3B1	0.418036	No data	0.622707	No data	0.258639	0.0121586	No data	No data	splicing factor 3b subunit 1				CBFA2T3
CBFA2T3	0.416332	No data	0.683922	No data	No data	0.0182379	No data	No data	CBFA2/RUNX1 partner transcriptional co-repressor 3				TPM3
TPM3	0.416239	No data	0.683922	No data	No data	0.0151983	No data	No data	tropomyosin 3				RAP1GDS1
RAP1GDS1	0.415908	0.00086285	0.683922	No data	No data	No data	No data	No data	Rap1 GTPase-GDP dissociation stimulator 1				CRTC1
CRTC1	0.415777	No data	0.683922	No data	No data	No data	No data	No data	CREB regulated transcription coactivator 1				BCL11B
BCL11B	0.415777	No data	0.683922	No data	No data	No data	No data	No data	BAF chromatin remodeling complex subunit BCL11B				EPS15
EPS15	0.415777	No data	0.683922	No data	No data	No data	No data	No data	epidermal growth factor receptor pathway substrate 15				JAK3
JAK3	0.415215	No data	0.603709	No data	0.607931	0.148344	No data	No data	Janus kinase 3				LATS1
LATS1	0.414399	No data	0.544284	No data	No data	0.0584911	No data	No data	large tumor suppressor kinase 1				CDK4
CDK4	0.413889	No data	0.569935	0.175603	0.339681	0.515968	No data	No data	cyclin dependent kinase 4				HNF1A
HNF1A	0.41171	0.215415	0.622707	No data	No data	0.0302277	No data	No data	HNF1 homeobox A				CDKN2C
CDKN2C	0.411442	No data	0.569935	No data	0.827461	0.154009	No data	No data	cyclin dependent kinase inhibitor 2C				AKT2
AKT2	0.410127	No data	0.620596	0.151459	No data	0.727489	No data	No data	AKT serine/threonine kinase 2				XPC
XPC	0.408855	No data	0.569935	No data	0.759913	0.342495	No data	No data	XPC complex subunit, DNA damage recognition and repair factor				ELL
ELL	0.407355	No data	0.536054	No data	No data	No data	No data	No data	elongation factor for RNA polymerase II				IKBKB
IKBKB	0.406526	No data	0.569935	No data	0.759913	0.17014	No data	No data	inhibitor of nuclear factor kappa B kinase subunit beta				CCND1
CCND1	0.404789	No data	0.569935	No data	0.359731	0.269026	No data	No data	cyclin D1				PBRM1
PBRM1	0.402365	No data	0.661251	No data	No data	0.0121586	No data	No data	polybromo 1				CCNE1
CCNE1	0.40212	No data	0.569935	No data	0.295797	0.790758	No data	No data	cyclin E1				CDKN1B
CDKN1B	0.399726	No data	0.531939	No data	0.958096	0.26178	No data	No data	cyclin dependent kinase inhibitor 1B				MPL
MPL	0.398397	No data	0.622707	0.121586	No data	0.100309	No data	No data	MPL proto-oncogene, thrombopoietin receptor				PMS2
PMS2	0.39657	0.294102	0.569935	No data	No data	0.398979	No data	No data	PMS1 homolog 2, mismatch repair system component				AMER1
AMER1	0.39622	No data	0.651752	No data	No data	No data	No data	No data	APC membrane recruitment protein 1				MAPK1
MAPK1	0.395682	No data	0.607931	No data	No data	0.85872	No data	No data	mitogen-activated protein kinase 1				ERCC4
ERCC4	0.394447	0.000416277	0.569935	No data	0.607931	0.129729	No data	No data	ERCC excision repair 4, endonuclease catalytic subunit				IRF4
IRF4	0.3935	No data	0.569935	No data	0.607931	0.0607931	No data	No data	interferon regulatory factor 4				STAT6
STAT6	0.393035	No data	0.569935	No data	0.607931	0.0264078	No data	No data	signal transducer and activator of transcription 6				HNF1B
HNF1B	0.392997	0.607197	No data	No data	No data	0.785063	No data	No data	HNF1 homeobox B				SKAP1
SKAP1	0.392129	0.641126	No data	No data	No data	0.0779334	No data	No data	src kinase associated phosphoprotein 1				MED12
MED12	0.391367	No data	0.639594	No data	No data	0.083506	No data	No data	mediator complex subunit 12				XRCC2
XRCC2	0.390131	0.48756	No data	No data	No data	0.66258	No data	No data	X-ray repair cross complementing 2				TBX3
TBX3	0.389924	No data	0.639594	No data	No data	0.0360334	No data	No data	T-box transcription factor 3				KDM5C
KDM5C	0.388829	No data	0.639594	No data	No data	No data	No data	No data	lysine demethylase 5C				PTK6
PTK6	0.386126	No data	0.569935	0.136784	0.361919	0.381914	No data	No data	protein tyrosine kinase 6				RECQL4
RECQL4	0.385857	No data	0.603709	No data	No data	0.619921	No data	No data	RecQ like helicase 4				TNFAIP3
TNFAIP3	0.382608	No data	0.531939	No data	0.759913	0.109428	No data	No data	TNF alpha induced protein 3				ROS1
ROS1	0.382283	No data	0.622707	No data	No data	0.122385	No data	No data	ROS proto-oncogene 1, receptor tyrosine kinase				FANCF
FANCF	0.381846	No data	0.603709	No data	No data	0.256701	No data	0.373877	FA complementation group F				IL7R
IL7R	0.380642	No data	0.622707	No data	No data	0.0683922	No data	No data	interleukin 7 receptor				SMO
SMO	0.380438	No data	0.584711	0.143539	No data	0.233813	No data	No data	smoothened, frizzled class receptor				GATA1
GATA1	0.380051	No data	0.620596	No data	No data	0.0911896	No data	No data	GATA binding protein 1				FGF3
FGF3	0.379764	No data	No data	No data	0.607931	0.335036	No data	No data	fibroblast growth factor 3				RSPO3
RSPO3	0.379189	No data	0.607931	No data	No data	0.316124	No data	No data	R-spondin 3				CCNB1IP1
CCNB1IP1	0.378563	No data	0.622707	No data	No data	No data	No data	No data	cyclin B1 interacting protein 1				FLT1
FLT1	0.376871	No data	No data	0.610579	No data	0.186919	No data	No data	fms related receptor tyrosine kinase 1				TUBA1B
TUBA1B	0.376018	No data	No data	0.617002	No data	0.0303965	No data	No data	tubulin alpha 1b				INHBA
INHBA	0.375709	0.607931	No data	No data	No data	0.201643	No data	No data	inhibin subunit beta A				WT1
WT1	0.375566	No data	0.603709	No data	No data	0.28136	No data	No data	WT1 transcription factor				TUBA3E
TUBA3E	0.375094	No data	No data	0.617002	No data	No data	No data	No data	tubulin alpha 3e				TUBA1C
TUBA1C	0.375094	No data	No data	0.617002	No data	No data	No data	No data	tubulin alpha 1c				TUBA1A
TUBA1A	0.375094	No data	No data	0.617002	No data	No data	No data	No data	tubulin alpha 1a				STAT5B
STAT5B	0.374793	No data	0.492465	No data	No data	0.0416483	No data	No data	signal transducer and activator of transcription 5B				FGF18
FGF18	0.373689	No data	No data	No data	0.607931	0.135182	No data	No data	fibroblast growth factor 18				NT5C2
NT5C2	0.373183	No data	0.607931	No data	No data	0.118547	No data	No data	5'-nucleotidase, cytosolic II				CCND3
CCND3	0.372894	No data	0.607931	No data	No data	0.109043	No data	No data	cyclin D3				FGF16
FGF16	0.372717	No data	No data	No data	0.607931	0.103191	No data	No data	fibroblast growth factor 16				MYB
MYB	0.372607	No data	0.531939	No data	0.607931	0.224096	No data	No data	MYB proto-oncogene, transcription factor				PRKAR1A
PRKAR1A	0.372418	No data	0.603709	No data	No data	0.17782	No data	No data	protein kinase cAMP-dependent type I regulatory subunit alpha				PLG
PLG	0.372302	No data	No data	0.607931	No data	0.0895614	No data	No data	plasminogen				MYCN
MYCN	0.372231	No data	0.603709	No data	No data	0.171654	No data	No data	MYCN proto-oncogene, bHLH transcription factor				FGF4
FGF4	0.37152	No data	No data	No data	0.607931	0.0638327	No data	No data	fibroblast growth factor 4				MUC16
MUC16	0.371391	No data	0.413731	0.487158	No data	0.914353	No data	No data	mucin 16, cell surface associated				FGF8
FGF8	0.371045	No data	No data	No data	0.607931	0.0482123	No data	No data	fibroblast growth factor 8				JUN
JUN	0.370967	0.000178318	0.531939	No data	0.284714	0.318766	No data	No data	Jun proto-oncogene, AP-1 transcription factor subunit				TFEB
TFEB	0.370796	No data	0.607931	No data	No data	0.0400221	No data	No data	transcription factor EB				FGF20
FGF20	0.370689	No data	No data	No data	0.607931	0.0364758	No data	No data	fibroblast growth factor 20				QKI
QKI	0.370533	0.000434366	0.607931	No data	No data	0.0303965	No data	No data	QKI, KH domain containing RNA binding				GNA11
GNA11	0.370456	No data	0.569935	No data	0.310086	0.0303965	No data	No data	G protein subunit alpha 11				FGF22
FGF22	0.370319	No data	No data	No data	0.607931	0.0243172	No data	No data	fibroblast growth factor 22				IDH2
IDH2	0.37006	No data	0.603709	No data	No data	0.100236	No data	No data	isocitrate dehydrogenase (NADP(+)) 2				CIC
CIC	0.36997	No data	0.603709	No data	No data	0.0972689	No data	No data	capicua transcriptional repressor				BTG1
BTG1	0.369799	No data	0.569935	No data	No data	0.767118	No data	No data	BTG anti-proliferation factor 1				PLCG1
PLCG1	0.369785	No data	0.603709	No data	No data	0.0911896	No data	No data	phospholipase C gamma 1				MLF1
MLF1	0.36958	No data	0.607931	No data	No data	No data	No data	No data	myeloid leukemia factor 1				LMO2
LMO2	0.36958	No data	0.607931	No data	No data	No data	No data	No data	LIM domain only 2				FGF17
FGF17	0.36958	No data	No data	No data	0.607931	No data	No data	No data	fibroblast growth factor 17				LMO1
LMO1	0.36958	No data	0.607931	No data	No data	No data	No data	No data	LIM domain only 1				POU5F1
POU5F1	0.369241	No data	0.569935	No data	No data	0.748762	No data	No data	POU class 5 homeobox 1				COL2A1
COL2A1	0.36911	No data	0.603709	No data	No data	0.0689833	No data	No data	collagen type II alpha 1 chain				TRIM27
TRIM27	0.368535	No data	0.569935	No data	No data	0.725533	No data	No data	tripartite motif containing 27				H3-3B
H3-3B	0.36844	No data	0.603709	No data	No data	0.0469458	No data	No data	H3.3 histone B				FOLR1
FOLR1	0.368075	No data	No data	0.566079	No data	0.787523	No data	No data	folate receptor alpha				MN1
MN1	0.367937	No data	0.603709	No data	No data	0.0303965	No data	No data	MN1 proto-oncogene, transcriptional regulator				PRKACA
PRKACA	0.367013	No data	0.603709	No data	No data	No data	No data	No data	protein kinase cAMP-activated catalytic subunit alpha				CCDC6
CCDC6	0.366859	No data	0.569935	No data	No data	0.670404	No data	No data	coiled-coil domain containing 6				SLC34A2
SLC34A2	0.365621	No data	0.569935	0.121586	No data	0.0489491	No data	No data	solute carrier family 34 member 2				STIL
STIL	0.36496	No data	0.569935	No data	No data	0.607931	No data	No data	STIL centriolar assembly protein				CSF1R
CSF1R	0.362102	No data	0.379957	0.496949	No data	0.166159	No data	No data	colony stimulating factor 1 receptor				SYNPO2
SYNPO2	0.361455	0.587728	No data	No data	No data	0.136784	No data	No data	synaptopodin 2				CDKN1A
CDKN1A	0.360681	No data	0.379957	No data	0.971735	0.559632	No data	No data	cyclin dependent kinase inhibitor 1A				ITK
ITK	0.356632	No data	0.379957	0.489771	No data	0.0842809	No data	No data	IL2 inducible T cell kinase				PML
PML	0.356173	No data	0.569935	No data	No data	0.318854	No data	No data	PML nuclear body scaffold				RPL10
RPL10	0.355879	No data	0.569935	No data	No data	0.309192	No data	No data	ribosomal protein L10				DDIT3
DDIT3	0.35586	No data	0.569935	No data	No data	0.30854	No data	No data	DNA damage inducible transcript 3				CDX2
CDX2	0.355349	No data	0.569935	No data	No data	0.291738	No data	No data	caudal type homeobox 2				SMARCE1
SMARCE1	0.354235	No data	0.569935	No data	No data	0.2551	No data	No data	SWI/SNF related, matrix associated, actin dependent regulator of chromatin, subfamily e, member 1				PSD4
PSD4	0.35411	0.582484	No data	No data	No data	No data	No data	No data	pleckstrin and Sec7 domain containing 4				DDX3X
DDX3X	0.352025	No data	0.569935	No data	No data	0.182379	No data	No data	DEAD-box helicase 3 X-linked				ETV4
ETV4	0.351354	No data	0.569935	No data	No data	0.160323	No data	No data	ETS variant transcription factor 4				ACKR3
ACKR3	0.351197	No data	0.455948	No data	No data	0.349061	No data	No data	atypical chemokine receptor 3				SALL4
SALL4	0.35106	No data	0.569935	No data	No data	0.150644	No data	No data	spalt like transcription factor 4				BCL2L11
BCL2L11	0.350864	0.559124	No data	No data	No data	0.360409	No data	No data	BCL2 like 11				FUBP1
FUBP1	0.350395	No data	0.569935	No data	No data	0.128758	No data	No data	far upstream element binding protein 1				GATA2
GATA2	0.349895	No data	0.569935	No data	No data	0.112298	No data	No data	GATA binding protein 2				IDH1
IDH1	0.349793	No data	0.569935	No data	No data	0.108965	No data	No data	isocitrate dehydrogenase (NADP(+)) 1				SOX2
SOX2	0.349247	No data	0.531939	No data	No data	0.850896	No data	No data	SRY-box transcription factor 2				NUTM1
NUTM1	0.349084	No data	0.569935	No data	No data	0.0856169	No data	No data	NUT midline carcinoma family member 1				PATZ1
PATZ1	0.348801	No data	0.569935	No data	No data	0.0763291	No data	No data	POZ/BTB and AT hook containing zinc finger 1				ANGPT2
ANGPT2	0.348703	No data	No data	0.545449	No data	0.56282	No data	No data	angiopoietin 2				NPM1
NPM1	0.348424	No data	0.565713	No data	No data	0.148347	No data	No data	nucleophosmin 1				EWSR1
EWSR1	0.348329	No data	0.569935	No data	No data	0.0607931	No data	No data	EWS RNA binding protein 1				CIITA
CIITA	0.347728	No data	0.569935	No data	No data	0.0410353	No data	No data	class II major histocompatibility complex transactivator				PER1
PER1	0.347682	No data	0.569935	No data	No data	0.0395155	No data	No data	period circadian regulator 1				FOXO4
FOXO4	0.347539	No data	0.569935	No data	No data	0.0347872	No data	No data	forkhead box O4				IRS4
IRS4	0.347405	No data	0.569935	No data	No data	0.0303965	No data	No data	insulin receptor substrate 4				TAL1
TAL1	0.347405	No data	0.569935	No data	No data	0.0303965	No data	No data	TAL bHLH transcription factor 1, erythroid differentiation factor				FANCE
FANCE	0.347405	No data	0.569935	No data	No data	0.0303965	No data	No data	FA complementation group E				WAS
WAS	0.34722	No data	0.569935	No data	No data	0.0243172	No data	No data	WASP actin nucleation promoting factor				SSX1
SSX1	0.347035	No data	0.569935	No data	No data	0.0182379	No data	No data	SSX family member 1				FLCN
FLCN	0.346851	No data	0.569935	No data	No data	0.0121586	No data	No data	folliculin				KLF4
KLF4	0.346713	No data	0.531939	No data	No data	0.767542	No data	No data	Kruppel like factor 4				CARS1
CARS1	0.346481	No data	0.569935	No data	No data	No data	No data	No data	cysteinyl-tRNA synthetase 1				TFE3
TFE3	0.346481	No data	0.569935	No data	No data	No data	No data	No data	transcription factor binding to IGHM enhancer 3				ELK4
ELK4	0.346481	No data	0.569935	No data	No data	No data	No data	No data	ETS transcription factor ELK4				FCGR2B
FCGR2B	0.346481	No data	0.569935	No data	No data	No data	No data	No data	Fc fragment of IgG receptor IIb				LZTR1
LZTR1	0.346481	No data	0.569935	No data	No data	No data	No data	No data	leucine zipper like transcription regulator 1				HOXC13
HOXC13	0.346481	No data	0.569935	No data	No data	No data	No data	No data	homeobox C13				FUS
FUS	0.346481	No data	0.569935	No data	No data	No data	No data	No data	FUS RNA binding protein				BCL9L
BCL9L	0.346481	No data	0.569935	No data	No data	No data	No data	No data	BCL9 like				ZRSR2
ZRSR2	0.346481	No data	0.569935	No data	No data	No data	No data	No data	zinc finger CCCH-type, RNA binding motif and serine/arginine rich 2				TMEM127
TMEM127	0.346481	No data	0.569935	No data	No data	No data	No data	No data	transmembrane protein 127				KCNJ5
KCNJ5	0.346481	No data	0.569935	No data	No data	No data	No data	No data	potassium inwardly rectifying channel subfamily J member 5				CBLC
CBLC	0.346481	No data	0.569935	No data	No data	No data	No data	No data	Cbl proto-oncogene C				POU2AF1
POU2AF1	0.346481	No data	0.569935	No data	No data	No data	No data	No data	POU class 2 homeobox associating factor 1				TIPARP
TIPARP	0.346134	0.430055	No data	No data	No data	0.636757	No data	No data	TCDD inducible poly(ADP-ribose) polymerase				RAC1
RAC1	0.345545	No data	0.531939	No data	No data	0.729119	No data	No data	Rac family small GTPase 1				FAS
FAS	0.345011	No data	0.531939	No data	No data	0.711542	No data	No data	Fas cell surface death receptor				CASP9
CASP9	0.344413	No data	0.379957	No data	0.936072	0.157889	No data	No data	caspase 9				APOBEC3B
APOBEC3B	0.34405	No data	0.531939	No data	No data	0.679938	No data	No data	apolipoprotein B mRNA editing enzyme catalytic subunit 3B				U2AF1
U2AF1	0.343915	No data	0.565713	No data	No data	No data	No data	No data	U2 small nuclear RNA auxiliary factor 1				SH2B3
SH2B3	0.343557	No data	0.531939	No data	No data	0.6637	No data	No data	SH2B adaptor protein 3				DAXX
DAXX	0.343311	No data	0.455948	No data	0.827461	0.240315	No data	No data	death domain associated protein				PPP2CA
PPP2CA	0.341308	No data	No data	No data	0.827686	0.0182379	No data	No data	protein phosphatase 2 catalytic subunit alpha				RECQL
RECQL	0.338812	0.433467	No data	No data	No data	0.326631	No data	No data	RecQ like helicase				ABO
ABO	0.338093	0.549767	No data	No data	No data	0.127414	No data	No data	ABO, alpha 1-3-N-acetylgalactosaminyltransferase and alpha 1-3-galactosyltransferase				SRSF3
SRSF3	0.337713	No data	0.531939	No data	No data	0.471464	No data	No data	serine and arginine rich splicing factor 3				MRE11
MRE11	0.335678	0.428504	No data	No data	No data	0.347595	No data	No data	MRE11 homolog, double strand break repair nuclease				ANGPT1
ANGPT1	0.335661	No data	No data	0.545449	No data	0.133768	No data	No data	angiopoietin 1				VAV1
VAV1	0.334845	No data	0.379957	No data	0.906661	0.111393	No data	No data	vav guanine nucleotide exchange factor 1				GPC5
GPC5	0.3347	0.000238274	0.379957	No data	0.911082	No data	No data	No data	glypican 5				BCL3
BCL3	0.334262	No data	0.531939	No data	No data	0.357919	No data	No data	BCL3 transcription coactivator				TFDP1
TFDP1	0.332905	No data	No data	No data	0.819757	0.0182379	No data	No data	transcription factor Dp-1				C11orf65
C11orf65	0.332622	0.547138	No data	No data	No data	No data	No data	No data	chromosome 11 open reading frame 65				HDAC1
HDAC1	0.33189	No data	No data	0.181834	0.759947	0.682002	No data	No data	histone deacetylase 1				CALR
CALR	0.331226	No data	0.531939	No data	No data	0.258057	No data	No data	calreticulin				HSP90AA1
HSP90AA1	0.330038	No data	0.379957	0.0827461	0.865457	0.449907	No data	No data	heat shock protein 90 alpha family class A member 1				FH
FH	0.33003	No data	0.531939	No data	No data	0.218686	No data	No data	fumarate hydratase				FOXA1
FOXA1	0.329261	No data	0.531939	No data	No data	0.193399	No data	No data	forkhead box A1				VHL
VHL	0.328172	No data	0.531939	No data	No data	0.157561	No data	No data	von Hippel-Lindau tumor suppressor				SET
SET	0.326801	No data	0.531939	No data	No data	0.11248	No data	No data	SET nuclear proto-oncogene				HOXA13
HOXA13	0.326709	No data	0.531939	No data	No data	0.109428	No data	No data	homeobox A13				MAF
MAF	0.326303	No data	0.531939	No data	No data	0.0960868	No data	No data	MAF bZIP transcription factor				RPL22
RPL22	0.326164	No data	0.531939	No data	No data	0.0915274	No data	No data	ribosomal protein L22				SMARCD1
SMARCD1	0.325964	No data	0.531939	No data	No data	0.0849414	No data	No data	SWI/SNF related, matrix associated, actin dependent regulator of chromatin, subfamily d, member 1				SUZ12
SUZ12	0.325795	No data	0.531939	No data	No data	0.0793644	No data	No data	SUZ12 polycomb repressive complex 2 subunit				RARA
RARA	0.325772	No data	0.531939	No data	No data	0.0786308	No data	No data	retinoic acid receptor alpha				SFPQ
SFPQ	0.325733	No data	0.531939	No data	No data	0.0773423	No data	No data	splicing factor proline and glutamine rich				HNRNPA2B1
HNRNPA2B1	0.325364	No data	0.531939	No data	No data	0.0651837	No data	No data	heterogeneous nuclear ribonucleoprotein A2/B1				BCL10
BCL10	0.32523	No data	0.531939	No data	No data	0.0607931	No data	No data	BCL10 immune signaling adaptor				SRSF2
SRSF2	0.324861	No data	0.531939	No data	No data	0.0486345	No data	No data	serine and arginine rich splicing factor 2				HEY1
HEY1	0.324445	No data	0.531939	No data	No data	0.034956	No data	No data	hes related family bHLH transcription factor with YRPW motif 1				TENT5C
TENT5C	0.324306	No data	0.531939	No data	No data	0.0303965	No data	No data	terminal nucleotidyltransferase 5C				LRIG3
LRIG3	0.323752	No data	0.531939	No data	No data	0.0121586	No data	No data	leucine rich repeats and immunoglobulin like domains 3				PHOX2B
PHOX2B	0.323382	No data	0.531939	No data	No data	No data	No data	No data	paired like homeobox 2B				PPP6C
PPP6C	0.323382	No data	0.531939	No data	No data	No data	No data	No data	protein phosphatase 6 catalytic subunit				NAB2
NAB2	0.323382	No data	0.531939	No data	No data	No data	No data	No data	NGFI-A binding protein 2				H3C2
H3C2	0.323382	No data	0.531939	No data	No data	No data	No data	No data	H3 clustered histone 2				HOXC11
HOXC11	0.323382	No data	0.531939	No data	No data	No data	No data	No data	homeobox C11				COL15A1
COL15A1	0.323266	0.529781	No data	No data	No data	0.0393466	No data	No data	collagen type XV alpha 1 chain				ABRAXAS1
ABRAXAS1	0.323182	0.5279	No data	No data	No data	0.074198	No data	No data	abraxas 1, BRCA1 A complex subunit				PDCD1
PDCD1	0.322592	No data	No data	0.499722	No data	0.618334	No data	No data	programmed cell death 1				TOP1
TOP1	0.321451	No data	0.406343	0.183193	0.759913	0.566093	No data	No data	DNA topoisomerase I				GRB2
GRB2	0.31904	No data	No data	No data	0.776509	0.337113	No data	No data	growth factor receptor bound protein 2				PSMB5
PSMB5	0.316394	No data	No data	0.143539	0.963173	0.133745	No data	No data	proteasome 20S subunit beta 5				DDX5
DDX5	0.315865	No data	0.455948	No data	0.252291	0.0249083	No data	No data	DEAD-box helicase 5				SGK1
SGK1	0.314297	No data	0.379957	No data	0.827461	0.372367	No data	No data	serum/glucocorticoid regulated kinase 1				CDK1
CDK1	0.312203	No data	No data	No data	0.951397	0.757019	No data	No data	cyclin dependent kinase 1				CCNA2
CCNA2	0.311337	No data	No data	No data	0.965277	0.589764	No data	No data	cyclin A2				ARHGEF5
ARHGEF5	0.309393	0.506884	No data	No data	No data	0.0408665	No data	No data	Rho guanine nucleotide exchange factor 5				FKBP9
FKBP9	0.309266	No data	0.379957	No data	0.827461	No data	No data	No data	FKBP prolyl isomerase 9				NEK10
NEK10	0.309139	0.50699	No data	No data	No data	0.0303965	No data	No data	NIMA related kinase 10				TP73
TP73	0.308938	No data	No data	No data	0.951397	0.649608	No data	No data	tumor protein p73				JAZF1
JAZF1	0.306924	0.409472	0.379957	No data	No data	0.0182379	No data	No data	JAZF zinc finger 1				MAPK8
MAPK8	0.305735	No data	No data	No data	0.936072	0.6975	No data	No data	mitogen-activated protein kinase 8				PLEKHM1
PLEKHM1	0.305724	0.501154	No data	No data	No data	0.0347872	No data	No data	pleckstrin homology and RUN domain containing M1				BABAM1
BABAM1	0.304588	0.114886	No data	No data	0.928567	0.0377424	No data	No data	BRISC and BRCA1 A complex member 1				CYP19A1
CYP19A1	0.304436	No data	No data	0.490976	No data	0.195953	No data	No data	cytochrome P450 family 19 subfamily A member 1				CXCR4
CXCR4	0.303957	No data	0.455948	No data	No data	0.880773	No data	No data	C-X-C motif chemokine receptor 4				DCC
DCC	0.30285	No data	0.396844	No data	0.759913	0.28492	No data	No data	DCC netrin 1 receptor				TRAF2
TRAF2	0.302817	No data	No data	No data	0.743432	0.0697432	No data	No data	TNF receptor associated factor 2				PRKCB
PRKCB	0.302284	No data	0.379957	0.177212	0.759913	0.207847	No data	No data	protein kinase C beta				IFNL3
IFNL3	0.301939	0.496666	No data	No data	No data	No data	No data	No data	interferon lambda 3				UBC
UBC	0.300135	No data	No data	No data	0.980424	0.0697432	No data	No data	ubiquitin C				CCNA1
CCNA1	0.300058	No data	No data	No data	0.965277	0.218696	No data	No data	cyclin A1				RGS7
RGS7	0.299	No data	0.396844	No data	0.759913	No data	No data	No data	regulator of G protein signaling 7				CUL4A
CUL4A	0.298991	No data	No data	0.478618	No data	0.263972	No data	No data	cullin 4A				CXCL8
CXCL8	0.298878	No data	No data	No data	0.903765	0.794974	No data	No data	C-X-C motif chemokine ligand 8				PIK3R2
PIK3R2	0.298575	No data	No data	0.121586	0.91299	0.190857	No data	No data	phosphoinositide-3-kinase regulatory subunit 2				FNTA
FNTA	0.298423	No data	No data	0.121586	0.712883	No data	No data	No data	farnesyltransferase, CAAX box, alpha				RPS27A
RPS27A	0.298015	No data	No data	No data	0.980424	No data	No data	No data	ribosomal protein S27a				PSMD10
PSMD10	0.297694	No data	No data	No data	0.963173	0.161953	No data	No data	proteasome 26S subunit, non-ATPase 10				KITLG
KITLG	0.297654	No data	No data	No data	0.906661	0.215317	No data	0.630042	KIT ligand				DDB1
DDB1	0.296396	No data	No data	0.478618	No data	0.178602	No data	No data	damage specific DNA binding protein 1				MUC1
MUC1	0.295803	No data	0.189978	0.425552	No data	0.608759	No data	No data	mucin 1, cell surface associated				PSMB4
PSMB4	0.295718	No data	No data	No data	0.963173	0.0969531	No data	No data	proteasome 20S subunit beta 4				RBX1
RBX1	0.295373	No data	No data	0.478618	No data	0.144954	No data	No data	ring-box 1				TP53BP1
TP53BP1	0.295238	No data	No data	No data	0.936072	0.352145	No data	No data	tumor protein p53 binding protein 1				HDAC3
HDAC3	0.294357	No data	No data	0.181834	0.865457	0.270388	No data	No data	histone deacetylase 3				HGF
HGF	0.294053	No data	No data	No data	0.919068	0.483205	No data	No data	hepatocyte growth factor				GMNC
GMNC	0.294029	0.483656	No data	No data	No data	No data	No data	No data	geminin coiled-coil domain containing				PSMB6
PSMB6	0.293695	No data	No data	No data	0.963173	0.0303965	No data	No data	proteasome 20S subunit beta 6				PSMD3
PSMD3	0.293695	No data	No data	No data	0.963173	0.0303965	No data	No data	proteasome 26S subunit, non-ATPase 3				PSMB1
PSMB1	0.293695	No data	No data	No data	0.963173	0.0303965	No data	No data	proteasome 20S subunit beta 1				PSMC5
PSMC5	0.293695	No data	No data	No data	0.963173	0.0303965	No data	No data	proteasome 26S subunit, ATPase 5				PSME1
PSME1	0.293644	No data	No data	No data	0.963173	0.0287078	No data	No data	proteasome activator subunit 1				PSMA4
PSMA4	0.292771	No data	No data	No data	0.963173	No data	No data	No data	proteasome 20S subunit alpha 4				PSMD1
PSMD1	0.292771	No data	No data	No data	0.963173	No data	No data	No data	proteasome 26S subunit, non-ATPase 1				PSME4
PSME4	0.292771	No data	No data	No data	0.963173	No data	No data	No data	proteasome activator subunit 4				PSMD13
PSMD13	0.292771	No data	No data	No data	0.963173	No data	No data	No data	proteasome 26S subunit, non-ATPase 13				PSMC3
PSMC3	0.292771	No data	No data	No data	0.963173	No data	No data	No data	proteasome 26S subunit, ATPase 3				NUMA1
NUMA1	0.292695	No data	0.379957	No data	0.759913	0.293158	No data	No data	nuclear mitotic apparatus protein 1				PFDN5
PFDN5	0.292034	No data	No data	No data	0.712364	No data	No data	No data	prefoldin subunit 5				CRBN
CRBN	0.291891	No data	No data	0.478618	No data	0.0303965	No data	No data	cereblon				EXO1
EXO1	0.291817	No data	No data	No data	0.913353	0.466791	No data	No data	exonuclease 1				RALY
RALY	0.291704	0.479222	No data	No data	No data	0.0121586	No data	No data	RALY heterogeneous nuclear ribonucleoprotein				AGO1
AGO1	0.290973	No data	No data	No data	0.954995	0.0226285	No data	No data	argonaute RISC component 1				TNRC6B
TNRC6B	0.29032	0.000228134	No data	No data	0.954995	No data	No data	No data	trinucleotide repeat containing adaptor 6B				MOV10
MOV10	0.290285	No data	No data	No data	0.954995	No data	No data	No data	Mov10 RISC complex RNA helicase				AGO4
AGO4	0.290285	No data	No data	No data	0.954995	No data	No data	No data	argonaute RISC component 4				TNRC6A
TNRC6A	0.290285	No data	No data	No data	0.954995	No data	No data	No data	trinucleotide repeat containing adaptor 6A				TNRC6C
TNRC6C	0.290285	No data	No data	No data	0.954995	No data	No data	No data	trinucleotide repeat containing adaptor 6C				STAG1
STAG1	0.290281	No data	0.379957	No data	0.759913	0.114494	No data	No data	stromal antigen 1				PCM1
PCM1	0.290199	No data	0.379957	No data	0.759913	0.108414	No data	No data	pericentriolar material 1				UIMC1
UIMC1	0.290068	No data	No data	No data	0.928567	0.257144	No data	No data	ubiquitin interaction motif containing 1				NUP214
NUP214	0.289966	No data	0.379957	No data	0.759913	0.0911896	No data	No data	nucleoporin 214				USP2
USP2	0.289858	No data	No data	No data	0.889774	0.638158	No data	No data	ubiquitin specific peptidase 2				USP7
USP7	0.289802	No data	No data	No data	0.889774	0.636303	No data	No data	ubiquitin specific peptidase 7				YWHAG
YWHAG	0.289294	No data	No data	No data	0.942152	0.0958251	No data	No data	tyrosine 3-monooxygenase/tryptophan 5-monooxygenase activation protein gamma				LMNA
LMNA	0.289145	No data	0.379957	No data	0.759913	0.0303965	No data	No data	lamin A/C				DCTN1
DCTN1	0.288734	No data	0.379957	No data	0.759913	No data	No data	No data	dynactin subunit 1				TPR
TPR	0.288734	No data	0.379957	No data	0.759913	No data	No data	No data	translocated promoter region, nuclear basket protein				AKAP9
AKAP9	0.288734	No data	0.379957	No data	0.759913	No data	No data	No data	A-kinase anchoring protein 9				CNTRL
CNTRL	0.288734	No data	0.379957	No data	0.759913	No data	No data	No data	centriolin				SMC1A
SMC1A	0.288734	No data	0.379957	No data	0.759913	No data	No data	No data	structural maintenance of chromosomes 1A				MDC1
MDC1	0.288637	No data	No data	No data	0.936072	0.135011	No data	No data	mediator of DNA damage checkpoint 1				MAPKAP1
MAPKAP1	0.288363	No data	No data	No data	0.936072	0.125977	No data	No data	MAPK associated protein 1				ZNF385A
ZNF385A	0.288278	No data	No data	No data	0.947176	0.0121586	No data	No data	zinc finger protein 385A				TP53BP2
TP53BP2	0.287909	No data	No data	No data	0.947176	No data	No data	No data	tumor protein p53 binding protein 2				CD80
CD80	0.287395	No data	No data	No data	0.906661	0.388254	No data	No data	CD80 molecule				CEBPA
CEBPA	0.287336	No data	0.455948	No data	No data	0.33394	No data	No data	CCAAT enhancer binding protein alpha				MAP3K7
MAP3K7	0.287022	No data	No data	No data	0.865457	0.78803	No data	No data	mitogen-activated protein kinase kinase kinase 7				RICTOR
RICTOR	0.28687	No data	No data	No data	0.936072	0.0768635	No data	No data	RPTOR independent companion of MTOR complex 2				BMI1
BMI1	0.286578	No data	No data	No data	0.865457	0.773403	No data	No data	BMI1 proto-oncogene, polycomb ring finger				INSR
INSR	0.286573	No data	No data	0.0607931	0.906661	0.128755	No data	No data	insulin receptor				SFRP4
SFRP4	0.286562	No data	0.455948	No data	No data	0.308498	No data	No data	secreted frizzled related protein 4				MLST8
MLST8	0.286381	No data	No data	No data	0.942152	No data	No data	No data	MTOR associated protein, LST8 homolog				APAF1
APAF1	0.286193	No data	No data	No data	0.889774	0.517569	No data	No data	apoptotic peptidase activating factor 1				PPP2R5C
PPP2R5C	0.285689	No data	No data	No data	0.936072	0.0379957	No data	No data	protein phosphatase 2 regulatory subunit B'gamma				FOS
FOS	0.284921	No data	No data	No data	0.865457	0.718909	No data	No data	Fos proto-oncogene, AP-1 transcription factor subunit				EDNRA
EDNRA	0.284824	No data	No data	0.165492	0.846842	0.16741	No data	No data	endothelin receptor type A				PIP4K2A
PIP4K2A	0.284534	No data	No data	No data	0.936072	No data	No data	No data	phosphatidylinositol-5-phosphate 4-kinase type 2 alpha				PIP4K2B
PIP4K2B	0.284534	No data	No data	No data	0.936072	No data	No data	No data	phosphatidylinositol-5-phosphate 4-kinase type 2 beta				RPA1
RPA1	0.284475	No data	No data	No data	0.933271	0.0260701	No data	No data	replication protein A1				PRF1
PRF1	0.284268	0.000406013	0.455948	No data	No data	0.232122	No data	No data	perforin 1				MEN1
MEN1	0.283949	No data	0.432729	No data	No data	0.0370669	No data	0.670434	menin 1				VIM
VIM	0.283813	No data	No data	No data	0.865457	0.682462	No data	No data	vimentin				SDC1
SDC1	0.283549	No data	No data	No data	0.911082	0.217496	No data	No data	syndecan 1				TTC28
TTC28	0.283516	0.464843	No data	No data	No data	0.0303965	No data	No data	tetratricopeptide repeat domain 28				KLF6
KLF6	0.283322	No data	0.455948	No data	No data	0.201918	No data	No data	Kruppel like factor 6				CLSPN
CLSPN	0.283194	No data	No data	No data	0.919068	0.125977	No data	No data	claspin				F2R
F2R	0.283001	No data	No data	0.151983	0.846842	0.184432	No data	No data	coagulation factor II thrombin receptor				SCN1A
SCN1A	0.28287	No data	No data	0.425552	No data	0.794961	No data	No data	sodium voltage-gated channel alpha subunit 1				YWHAB
YWHAB	0.282622	No data	No data	No data	0.928567	0.0121586	No data	No data	tyrosine 3-monooxygenase/tryptophan 5-monooxygenase activation protein beta				DNA2
DNA2	0.282552	No data	No data	No data	0.913353	0.16201	No data	No data	DNA replication helicase/nuclease 2				GSK3B
GSK3B	0.282461	No data	No data	No data	0.906661	0.225931	No data	No data	glycogen synthase kinase 3 beta				BRCC3
BRCC3	0.282252	No data	No data	No data	0.928567	No data	No data	No data	BRCA1/BRCA2-containing complex subunit 3				HERC2
HERC2	0.282252	No data	No data	No data	0.928567	No data	No data	No data	HECT and RLD domain containing E3 ubiquitin protein ligase 2				TCF3
TCF3	0.282238	No data	0.455948	No data	No data	0.166232	No data	No data	transcription factor 3				XPA
XPA	0.281973	No data	0.455948	No data	No data	0.157521	No data	No data	XPA, DNA damage recognition and repair factor				PIM1
PIM1	0.281916	No data	0.455948	No data	No data	0.155643	No data	No data	Pim-1 proto-oncogene, serine/threonine kinase				RBBP8
RBBP8	0.281807	No data	No data	No data	0.919561	0.0754223	No data	No data	RB binding protein 8, endonuclease				EPOR
EPOR	0.281597	No data	No data	0.455948	No data	0.145162	No data	No data	erythropoietin receptor				IRS1
IRS1	0.280959	No data	No data	No data	0.906661	0.176525	No data	No data	insulin receptor substrate 1				TNFRSF14
TNFRSF14	0.280929	No data	0.455948	No data	No data	0.12319	No data	No data	TNF receptor superfamily member 14				HDAC7
HDAC7	0.280483	No data	No data	0.175523	0.827461	0.169292	No data	No data	histone deacetylase 7				ZEB1
ZEB1	0.2804	No data	0.379957	No data	0.607931	0.237995	No data	No data	zinc finger E-box binding homeobox 1				TRIB3
TRIB3	0.280167	No data	No data	No data	0.906661	0.150463	No data	No data	tribbles pseudokinase 3				KL
KL	0.28005	No data	No data	No data	0.906661	0.146617	No data	No data	klotho				HSPG2
HSPG2	0.279787	No data	No data	No data	0.911082	0.0937495	No data	No data	heparan sulfate proteoglycan 2				TAL2
TAL2	0.279702	No data	0.455948	No data	No data	0.0828103	No data	No data	TAL bHLH transcription factor 2				SDC2
SDC2	0.279569	No data	No data	No data	0.911082	0.0865879	No data	No data	syndecan 2				TOP3A
TOP3A	0.279515	No data	No data	No data	0.919561	No data	No data	No data	DNA topoisomerase III alpha				PHLPP2
PHLPP2	0.279238	No data	No data	No data	0.906661	0.119897	No data	No data	PH domain and leucine rich repeat protein phosphatase 2				CD79A
CD79A	0.279235	No data	0.379957	No data	0.607931	0.151729	No data	No data	CD79a molecule				PRKCQ
PRKCQ	0.279226	No data	No data	0.143539	0.846842	No data	No data	No data	protein kinase C theta				STXBP4
STXBP4	0.279047	0.459011	No data	No data	No data	No data	No data	No data	syntaxin binding protein 4				MAPK14
MAPK14	0.279039	No data	No data	0.0607931	0.865457	0.390298	No data	No data	mitogen-activated protein kinase 14				PRKAA2
PRKAA2	0.278893	No data	No data	No data	0.827461	0.900537	No data	No data	protein kinase AMP-activated catalytic subunit alpha 2				TOPBP1
TOPBP1	0.278494	No data	No data	No data	0.906661	0.0954232	No data	No data	DNA topoisomerase II binding protein 1				RPS6KB2
RPS6KB2	0.278221	No data	No data	No data	0.906661	0.0864474	No data	No data	ribosomal protein S6 kinase B2				CXCR3
CXCR3	0.278221	No data	No data	No data	0.858941	0.56362	No data	No data	C-X-C motif chemokine receptor 3				PHLPP1
PHLPP1	0.278088	No data	No data	No data	0.906661	0.0820707	No data	No data	PH domain and leucine rich repeat protein phosphatase 1				CHUK
CHUK	0.277982	No data	No data	No data	0.906661	0.0785886	No data	No data	component of inhibitor of nuclear factor kappa B kinase complex				FANCG
FANCG	0.277739	No data	0.455948	No data	No data	0.0182379	No data	No data	FA complementation group G				RMI1
RMI1	0.277628	No data	No data	No data	0.913353	No data	No data	No data	RecQ mediated genome instability 1				USP11
USP11	0.27739	No data	No data	No data	0.889774	0.227974	No data	No data	ubiquitin specific peptidase 11				XIAP
XIAP	0.277352	No data	No data	No data	0.827461	0.849843	No data	No data	X-linked inhibitor of apoptosis				NRG2
NRG2	0.277257	No data	No data	No data	0.906661	0.0547138	No data	No data	neuregulin 2				H3-3A
H3-3A	0.277185	No data	0.455948	No data	No data	No data	No data	No data	H3.3 histone A				KIF5B
KIF5B	0.277185	No data	0.379957	No data	0.607931	No data	No data	No data	kinesin family member 5B				TLX1
TLX1	0.277185	No data	0.455948	No data	No data	No data	No data	No data	T cell leukemia homeobox 1				OLIG2
OLIG2	0.277185	No data	0.455948	No data	No data	No data	No data	No data	oligodendrocyte transcription factor 2				GRM3
GRM3	0.277185	No data	0.379957	No data	0.607931	No data	No data	No data	glutamate metabotropic receptor 3				GPER1
GPER1	0.277042	No data	No data	No data	0.827461	0.839656	No data	No data	G protein-coupled estrogen receptor 1				MAP2K6
MAP2K6	0.277022	No data	No data	No data	0.889774	0.215872	No data	No data	mitogen-activated protein kinase kinase 6				CD86
CD86	0.276905	No data	No data	No data	0.906661	0.0431462	No data	No data	CD86 molecule				GSK3A
GSK3A	0.276901	No data	No data	No data	0.906661	0.0429993	No data	No data	glycogen synthase kinase 3 alpha				CD19
CD19	0.276879	No data	No data	No data	0.906661	0.0422816	No data	No data	CD19 molecule				NOTCH3
NOTCH3	0.276809	No data	No data	No data	0.827461	0.831973	No data	No data	notch receptor 3				HUS1
HUS1	0.276425	No data	No data	No data	0.906661	0.0273569	No data	No data	HUS1 checkpoint clamp component				S1PR1
S1PR1	0.276353	No data	No data	No data	0.827461	0.81697	No data	No data	sphingosine-1-phosphate receptor 1				PIK3AP1
PIK3AP1	0.276333	No data	No data	No data	0.906661	0.0243172	No data	No data	phosphoinositide-3-kinase adaptor protein 1				SPHK1
SPHK1	0.276002	No data	No data	No data	0.827461	0.805446	No data	No data	sphingosine kinase 1				PIP5K1C
PIP5K1C	0.275594	No data	No data	No data	0.906661	No data	No data	No data	phosphatidylinositol-4-phosphate 5-kinase type 1 gamma				PPP2R5B
PPP2R5B	0.275594	No data	No data	No data	0.906661	No data	No data	No data	protein phosphatase 2 regulatory subunit B'beta				ATRIP
ATRIP	0.275594	No data	No data	No data	0.906661	No data	No data	No data	ATR interacting protein				PPP2R5D
PPP2R5D	0.275594	No data	No data	No data	0.906661	No data	No data	No data	protein phosphatase 2 regulatory subunit B'delta				PPP2R5A
PPP2R5A	0.275594	No data	No data	No data	0.906661	No data	No data	No data	protein phosphatase 2 regulatory subunit B'alpha				PIP5K1A
PIP5K1A	0.275594	No data	No data	No data	0.906661	No data	No data	No data	phosphatidylinositol-4-phosphate 5-kinase type 1 alpha				RBBP4
RBBP4	0.275594	No data	No data	No data	0.906661	No data	No data	No data	RB binding protein 4, chromatin remodeling factor				KAT2B
KAT2B	0.275394	No data	No data	No data	0.889774	0.162301	No data	No data	lysine acetyltransferase 2B				CCR6
CCR6	0.275008	0.000616253	No data	No data	0.885604	0.189922	No data	No data	C-C motif chemokine receptor 6				KAT2A
KAT2A	0.274865	No data	No data	No data	0.889774	0.14489	No data	No data	lysine acetyltransferase 2A				PRMT5
PRMT5	0.274465	No data	No data	No data	0.663413	0.0973534	No data	No data	protein arginine methyltransferase 5				PAK2
PAK2	0.274136	No data	No data	No data	0.661327	0.190372	No data	No data	p21 (RAC1) activated kinase 2				TNFRSF10A
TNFRSF10A	0.273952	No data	No data	No data	0.865457	0.358024	No data	No data	TNF receptor superfamily member 10a				RELA
RELA	0.273699	No data	No data	No data	0.827461	0.72967	No data	No data	RELA proto-oncogene, NF-kB subunit				POMC
POMC	0.27369	No data	No data	No data	0.889774	0.106235	No data	No data	proopiomelanocortin				ACTR1A
ACTR1A	0.273417	No data	No data	No data	0.663765	No data	No data	No data	actin related protein 1A				NDE1
NDE1	0.273258	No data	No data	No data	0.663556	No data	No data	No data	nudE neurodevelopment protein 1				CXCL13
CXCL13	0.272994	No data	No data	No data	0.858941	0.391673	No data	No data	C-X-C motif chemokine ligand 13				APOB
APOB	0.272955	No data	No data	No data	0.889774	0.0820707	No data	No data	apolipoprotein B				LMNB1
LMNB1	0.272873	No data	No data	No data	0.889774	0.0793687	No data	No data	lamin B1				LAMA3
LAMA3	0.272616	0.428924	No data	No data	No data	0.390173	No data	No data	laminin subunit alpha 3				EPHA7
EPHA7	0.272486	No data	0.345376	0.136784	No data	0.104066	No data	No data	EPH receptor A7				CXCL9
CXCL9	0.272363	No data	No data	No data	0.858941	0.370927	No data	No data	C-X-C motif chemokine ligand 9				LRP2
LRP2	0.2718	No data	No data	No data	0.889774	0.044075	No data	No data	LDL receptor related protein 2				FURIN
FURIN	0.271607	No data	No data	No data	0.827461	0.660844	No data	No data	furin, paired basic amino acid cleaving enzyme				TLR4
TLR4	0.271387	No data	No data	No data	0.827461	0.65359	No data	No data	toll like receptor 4				ACSL3
ACSL3	0.271261	No data	0.379957	No data	0.252291	0.142864	No data	No data	acyl-CoA synthetase long chain family member 3				ALDH5A1
ALDH5A1	0.271241	No data	No data	0.44075	No data	0.108414	No data	No data	aldehyde dehydrogenase 5 family member A1				DSG2
DSG2	0.270962	No data	No data	No data	0.827461	0.63962	No data	No data	desmoglein 2				GTSE1
GTSE1	0.27083	No data	No data	No data	0.889774	0.0121586	No data	No data	G2 and S-phase expressed 1				USP18
USP18	0.270486	No data	No data	No data	0.659909	No data	No data	No data	ubiquitin specific peptidase 18				CCNH
CCNH	0.270474	No data	No data	No data	0.827461	0.623573	No data	No data	cyclin H				CCR9
CCR9	0.270456	No data	No data	No data	0.858941	0.308178	No data	No data	C-C motif chemokine receptor 9				SLC22A23
SLC22A23	0.270275	0.444581	No data	No data	No data	No data	No data	No data	solute carrier family 22 member 23				CASP6
CASP6	0.268933	No data	No data	No data	0.865457	0.192903	No data	No data	caspase 6				NMUR2
NMUR2	0.268498	No data	No data	No data	0.846842	0.364758	No data	No data	neuromedin U receptor 2				PAX8
PAX8	0.26794	0.192221	0.379957	No data	No data	0.572814	No data	No data	paired box 8				NMU
NMU	0.266784	No data	No data	No data	0.846842	0.308356	No data	No data	neuromedin U				CCT4
CCT4	0.266596	No data	No data	No data	0.873414	0.0364758	No data	No data	chaperonin containing TCP1 subunit 4				BTRC
BTRC	0.266577	No data	No data	No data	0.865457	0.115422	No data	No data	beta-transducin repeat containing E3 ubiquitin protein ligase				MFN2
MFN2	0.266498	No data	No data	No data	0.558672	0.0334362	No data	No data	mitofusin 2				KNG1
KNG1	0.266458	No data	No data	No data	0.846842	0.297633	No data	No data	kininogen 1				TTR
TTR	0.266154	No data	No data	No data	0.827461	0.481445	No data	No data	transthyretin				RBBP7
RBBP7	0.266026	No data	No data	No data	0.865457	0.0972689	No data	No data	RB binding protein 7, chromatin remodeling factor				CCT3
CCT3	0.265857	No data	No data	No data	0.873414	0.0121586	No data	No data	chaperonin containing TCP1 subunit 3				ADRB2
ADRB2	0.265726	No data	No data	No data	0.865457	0.087412	No data	No data	adrenoceptor beta 2				CGA
CGA	0.265697	No data	No data	No data	0.827461	0.466402	No data	No data	glycoprotein hormones, alpha polypeptide				E2F2
E2F2	0.26569	No data	No data	No data	0.827461	0.466177	No data	No data	E2F transcription factor 2				TPX2
TPX2	0.265572	No data	No data	No data	0.865457	0.0823494	No data	No data	TPX2 microtubule nucleation factor				CCT6B
CCT6B	0.265488	No data	No data	No data	0.873414	No data	No data	No data	chaperonin containing TCP1 subunit 6B				CCT5
CCT5	0.265488	No data	No data	No data	0.873414	No data	No data	No data	chaperonin containing TCP1 subunit 5				XCL2
XCL2	0.265413	No data	No data	No data	0.871345	0.0182379	No data	No data	X-C motif chemokine ligand 2				SCN5A
SCN5A	0.265318	No data	No data	0.425552	No data	0.217534	No data	No data	sodium voltage-gated channel alpha subunit 5				CSMD3
CSMD3	0.264912	No data	0.429309	No data	No data	0.129016	No data	No data	CUB and Sushi multiple domains 3				LPAR1
LPAR1	0.264806	No data	No data	No data	0.794367	0.768029	No data	No data	lysophosphatidic acid receptor 1				C3
C3	0.264394	No data	No data	No data	0.827461	0.423542	No data	No data	complement C3				CENPJ
CENPJ	0.264193	No data	No data	No data	0.865457	0.0369825	No data	No data	centromere protein J				RING1
RING1	0.263993	No data	No data	No data	0.865457	0.0303965	No data	No data	ring finger protein 1				NFKB1
NFKB1	0.263645	0.000227064	No data	No data	0.827461	0.398398	No data	No data	nuclear factor kappa B subunit 1				CCL27
CCL27	0.263521	No data	No data	No data	0.858941	0.0800211	No data	No data	C-C motif chemokine ligand 27				CSNK2A1
CSNK2A1	0.263439	No data	No data	No data	0.865457	0.0121586	No data	No data	casein kinase 2 alpha 1				F2RL2
F2RL2	0.263185	No data	No data	No data	0.846842	0.189978	No data	No data	coagulation factor II thrombin receptor like 2				CCR3
CCR3	0.263162	No data	No data	No data	0.858941	0.0682233	No data	No data	C-C motif chemokine receptor 3				CBX4
CBX4	0.263069	No data	No data	No data	0.865457	No data	No data	No data	chromobox 4				PPP3CC
PPP3CC	0.263069	No data	No data	No data	0.865457	No data	No data	No data	protein phosphatase 3 catalytic subunit gamma				OPRD1
OPRD1	0.263069	No data	No data	No data	0.865457	No data	No data	No data	opioid receptor delta 1				PHC3
PHC3	0.263069	No data	No data	No data	0.865457	No data	No data	No data	polyhomeotic homolog 3				MAPKAPK5
MAPKAPK5	0.263069	No data	No data	No data	0.865457	No data	No data	No data	MAPK activated protein kinase 5				PHC1
PHC1	0.263069	No data	No data	No data	0.865457	No data	No data	No data	polyhomeotic homolog 1				FBXW11
FBXW11	0.263069	No data	No data	No data	0.865457	No data	No data	No data	F-box and WD repeat domain containing 11				PHC2
PHC2	0.263069	No data	No data	No data	0.865457	No data	No data	No data	polyhomeotic homolog 2				CBX8
CBX8	0.263069	No data	No data	No data	0.865457	No data	No data	No data	chromobox 8				FPR1
FPR1	0.26274	No data	No data	No data	0.827461	0.369149	No data	No data	formyl peptide receptor 1				KISS1R
KISS1R	0.26266	No data	No data	No data	0.846842	0.172694	No data	No data	KISS1 receptor				EPHA3
EPHA3	0.262453	No data	0.396844	0.136784	No data	0.0303965	No data	No data	EPH receptor A3				PROKR1
PROKR1	0.2624	No data	No data	No data	0.846842	0.164141	No data	No data	prokineticin receptor 1				CCL28
CCL28	0.2623	No data	No data	No data	0.858941	0.0398489	No data	No data	C-C motif chemokine ligand 28				MUC4
MUC4	0.26218	No data	0.396844	No data	No data	0.688461	No data	No data	mucin 4, cell surface associated				SCN4A
SCN4A	0.26175	No data	No data	0.425552	No data	0.10014	No data	No data	sodium voltage-gated channel alpha subunit 4				GHRL
GHRL	0.261659	No data	No data	No data	0.846842	0.139766	No data	No data	ghrelin and obestatin prepropeptide				PPBP
PPBP	0.261643	No data	No data	No data	0.858941	0.0182379	No data	No data	pro-platelet basic protein				HMGB1
HMGB1	0.261608	No data	No data	No data	0.827461	0.331905	No data	No data	high mobility group box 1				DIABLO
DIABLO	0.261482	No data	No data	No data	0.827461	0.327762	No data	No data	diablo IAP-binding mitochondrial protein				DSP
DSP	0.261152	No data	No data	No data	0.827461	0.316875	No data	No data	desmoplakin				EHMT2
EHMT2	0.26115	No data	No data	No data	0.827461	0.316825	No data	No data	euchromatic histone lysine methyltransferase 2				PTK2
PTK2	0.261122	No data	No data	0.149771	0.759913	0.545679	No data	No data	protein tyrosine kinase 2				CCR8
CCR8	0.261088	No data	No data	No data	0.858941	No data	No data	No data	C-C motif chemokine receptor 8				GLI1
GLI1	0.261066	No data	0.406343	No data	No data	0.461832	No data	No data	GLI family zinc finger 1				VCAN
VCAN	0.260906	No data	No data	No data	0.838344	0.199958	No data	No data	versican				SETD9
SETD9	0.260871	0.196625	No data	No data	0.759913	No data	No data	No data	SET domain containing 9				SCN3A
SCN3A	0.260549	No data	No data	0.425552	No data	0.0606242	No data	No data	sodium voltage-gated channel alpha subunit 3				GRPR
GRPR	0.260485	No data	No data	No data	0.846842	0.101158	No data	No data	gastrin releasing peptide receptor				AKT3
AKT3	0.260348	No data	0.379957	0.151459	No data	0.46941	No data	No data	AKT serine/threonine kinase 3				SCN9A
SCN9A	0.260318	No data	No data	0.425552	No data	0.0530251	No data	No data	sodium voltage-gated channel alpha subunit 9				TRAF6
TRAF6	0.260134	No data	No data	No data	0.827461	0.283406	No data	No data	TNF receptor associated factor 6				CYSLTR1
CYSLTR1	0.259939	No data	No data	0.121586	0.794367	No data	No data	No data	cysteinyl leukotriene receptor 1				CASP7
CASP7	0.259934	0.0515844	No data	No data	0.827461	0.0425129	No data	No data	caspase 7				SCN2A
SCN2A	0.259907	No data	No data	0.425552	No data	0.0395155	No data	No data	sodium voltage-gated channel alpha subunit 2				SCN10A
SCN10A	0.259815	No data	No data	0.425552	No data	0.0364758	No data	No data	sodium voltage-gated channel alpha subunit 10				NMBR
NMBR	0.259613	No data	No data	No data	0.846842	0.0724451	No data	No data	neuromedin B receptor				BRS3
BRS3	0.258954	No data	No data	No data	0.846842	0.0507876	No data	No data	bombesin receptor subtype 3				SMIM38
SMIM38	0.258887	0.42585	No data	No data	No data	No data	No data	No data	small integral membrane protein 38				OPRM1
OPRM1	0.258706	No data	No data	0.425552	No data	No data	No data	No data	opioid receptor mu 1				SCN8A
SCN8A	0.258706	No data	No data	0.425552	No data	No data	No data	No data	sodium voltage-gated channel alpha subunit 8				SCN7A
SCN7A	0.258706	No data	No data	0.425552	No data	No data	No data	No data	sodium voltage-gated channel alpha subunit 7				SCN11A
SCN11A	0.258706	No data	No data	0.425552	No data	No data	No data	No data	sodium voltage-gated channel alpha subunit 11				BECN1
BECN1	0.258697	No data	No data	No data	0.759913	0.911614	No data	No data	beclin 1				CDKN2D
CDKN2D	0.258655	No data	No data	No data	0.827461	0.234737	No data	No data	cyclin dependent kinase inhibitor 2D				MACC1
MACC1	0.258632	No data	0.379957	No data	No data	0.909464	No data	No data	MET transcriptional regulator MACC1				TYMS
TYMS	0.258454	No data	No data	0.192439	0.368938	0.364048	No data	No data	thymidylate synthetase				LRP1
LRP1	0.258427	No data	No data	No data	0.827461	0.227253	No data	No data	LDL receptor related protein 1				F2
F2	0.258427	No data	No data	No data	0.846842	0.0334362	No data	No data	coagulation factor II, thrombin				MYEOV
MYEOV	0.258256	0.423292	No data	No data	No data	0.0303965	No data	No data	myeloma overexpressed				CCKBR
CCKBR	0.257873	No data	No data	No data	0.846842	0.0151983	No data	No data	cholecystokinin B receptor				GHSR
GHSR	0.257873	No data	No data	No data	0.846842	0.0151983	No data	No data	growth hormone secretagogue receptor				CTNND1
CTNND1	0.25787	No data	0.413731	No data	No data	0.208925	No data	No data	catenin delta 1				NPBWR1
NPBWR1	0.257433	No data	No data	No data	0.827461	0.194538	No data	No data	neuropeptides B and W receptor 1				BDKRB2
BDKRB2	0.257411	No data	No data	No data	0.846842	No data	No data	No data	bradykinin receptor B2				NPFFR2
NPFFR2	0.257411	No data	No data	No data	0.846842	No data	No data	No data	neuropeptide FF receptor 2				TACR3
TACR3	0.257411	No data	No data	No data	0.846842	No data	No data	No data	tachykinin receptor 3				AVPR1B
AVPR1B	0.257411	No data	No data	No data	0.846842	No data	No data	No data	arginine vasopressin receptor 1B				HTR2C
HTR2C	0.257411	No data	No data	No data	0.846842	No data	No data	No data	5-hydroxytryptamine receptor 2C				HCRTR1
HCRTR1	0.257411	No data	No data	No data	0.846842	No data	No data	No data	hypocretin receptor 1				GNG13
GNG13	0.257411	No data	No data	No data	0.846842	No data	No data	No data	G protein subunit gamma 13				HCRTR2
HCRTR2	0.257411	No data	No data	No data	0.846842	No data	No data	No data	hypocretin receptor 2				BDKRB1
BDKRB1	0.257411	No data	No data	No data	0.846842	No data	No data	No data	bradykinin receptor B1				MLNR
MLNR	0.257411	No data	No data	No data	0.846842	No data	No data	No data	motilin receptor				GNB2
GNB2	0.257411	No data	No data	No data	0.846842	No data	No data	No data	G protein subunit beta 2				TRH
TRH	0.257411	No data	No data	No data	0.846842	No data	No data	No data	thyrotropin releasing hormone				NMS
NMS	0.257411	No data	No data	No data	0.846842	No data	No data	No data	neuromedin S				MCHR2
MCHR2	0.257411	No data	No data	No data	0.846842	No data	No data	No data	melanin concentrating hormone receptor 2				TACR2
TACR2	0.257411	No data	No data	No data	0.846842	No data	No data	No data	tachykinin receptor 2				HTR2A
HTR2A	0.257411	No data	No data	No data	0.846842	No data	No data	No data	5-hydroxytryptamine receptor 2A				TAC3
TAC3	0.257411	No data	No data	No data	0.846842	No data	No data	No data	tachykinin precursor 3				PROKR2
PROKR2	0.257411	No data	No data	No data	0.846842	No data	No data	No data	prokineticin receptor 2				ETS1
ETS1	0.256511	No data	No data	No data	0.759913	0.839685	No data	No data	ETS proto-oncogene 1, transcription factor				FEN1
FEN1	0.256303	No data	0.341961	No data	0.607931	0.164125	No data	No data	flap structure-specific endonuclease 1				IFNB1
IFNB1	0.256107	No data	No data	No data	0.827461	0.150925	No data	No data	interferon beta 1				ID1
ID1	0.255621	No data	No data	No data	0.759913	0.810417	No data	No data	inhibitor of DNA binding 1, HLH protein				FSHR
FSHR	0.25552	No data	No data	No data	0.759913	0.807081	No data	No data	follicle stimulating hormone receptor				CASP1
CASP1	0.255454	No data	No data	No data	0.827461	0.129448	No data	No data	caspase 1				DDX58
DDX58	0.255344	No data	No data	No data	0.827461	0.125804	No data	No data	DExD/H-box helicase 58				ECE1
ECE1	0.255303	No data	No data	No data	0.827461	0.124457	No data	No data	endothelin converting enzyme 1				CYP24A1
CYP24A1	0.255252	No data	No data	No data	0.827461	0.122785	No data	No data	cytochrome P450 family 24 subfamily A member 1				NLRP3
NLRP3	0.255123	No data	No data	No data	0.827461	0.118547	No data	No data	NLR family pyrin domain containing 3				C5AR1
C5AR1	0.255002	No data	No data	No data	0.827461	0.114578	No data	No data	complement C5a receptor 1				BCAN
BCAN	0.254828	No data	No data	No data	0.838344	No data	No data	No data	brevican				NCAN
NCAN	0.254828	No data	No data	No data	0.838344	No data	No data	No data	neurocan				CSPG4
CSPG4	0.254828	No data	No data	No data	0.838344	No data	No data	No data	chondroitin sulfate proteoglycan 4				CSPG5
CSPG5	0.254828	No data	No data	No data	0.838344	No data	No data	No data	chondroitin sulfate proteoglycan 5				IFIH1
IFIH1	0.254718	0.000163779	No data	No data	0.827461	0.104868	No data	No data	interferon induced with helicase C domain 1				ING2
ING2	0.254531	No data	No data	No data	0.827461	0.0990843	No data	No data	inhibitor of growth family member 2				GC
GC	0.254388	No data	No data	No data	0.827461	0.0943765	No data	No data	GC vitamin D binding protein				PPP5C
PPP5C	0.254384	No data	No data	No data	0.827461	0.0942293	No data	No data	protein phosphatase 5 catalytic subunit				CDC20
CDC20	0.254377	No data	No data	No data	0.827461	0.0939936	No data	No data	cell division cycle 20				PLB1
PLB1	0.25419	No data	No data	No data	0.827461	0.0878611	No data	No data	phospholipase B1				PSAP
PSAP	0.254102	No data	No data	No data	0.827461	0.0849414	No data	No data	prosaposin				LDLR
LDLR	0.253902	No data	No data	No data	0.827461	0.0783673	No data	No data	low density lipoprotein receptor				MNAT1
MNAT1	0.253758	No data	No data	No data	0.827461	0.073639	No data	No data	MNAT1 component of CDK activating kinase				LPL
LPL	0.253717	No data	No data	No data	0.827461	0.072288	No data	No data	lipoprotein lipase				NPY4R
NPY4R	0.253698	No data	No data	No data	0.827461	0.0716649	No data	No data	neuropeptide Y receptor Y4				PNLIP
PNLIP	0.253599	No data	No data	No data	0.827461	0.0683922	No data	No data	pancreatic lipase				AGTR2
AGTR2	0.253067	No data	No data	No data	0.827461	0.0508939	No data	No data	angiotensin II receptor type 2				ACKR1
ACKR1	0.252906	No data	No data	No data	0.827461	0.0455948	No data	No data	atypical chemokine receptor 1 (Duffy blood group)				AKR1C1
AKR1C1	0.252851	No data	No data	No data	0.827461	0.0437859	No data	No data	aldo-keto reductase family 1 member C1				NOTCH4
NOTCH4	0.252791	No data	No data	No data	0.827461	0.0418375	No data	No data	notch receptor 4				COL1A1
COL1A1	0.252728	No data	0.396844	No data	No data	0.377509	No data	No data	collagen type I alpha 1 chain				C5
C5	0.252671	No data	No data	No data	0.827461	0.037891	No data	No data	complement C5				PKP1
PKP1	0.252444	No data	No data	No data	0.827461	0.0303965	No data	No data	plakophilin 1				HTR1F
HTR1F	0.252444	No data	No data	No data	0.827461	0.0303965	No data	No data	5-hydroxytryptamine receptor 1F				MC3R
MC3R	0.252444	No data	No data	No data	0.827461	0.0303965	No data	No data	melanocortin 3 receptor				EYA1
EYA1	0.252392	No data	No data	No data	0.827461	0.0287078	No data	No data	EYA transcriptional coactivator and phosphatase 1				DSG3
DSG3	0.252259	No data	No data	No data	0.827461	0.0243172	No data	No data	desmoglein 3				CABIN1
CABIN1	0.252074	No data	No data	No data	0.827461	0.0182379	No data	No data	calcineurin binding protein 1				GATAD2A
GATAD2A	0.251964	0.136937	No data	No data	0.759913	0.0121586	No data	No data	GATA zinc finger domain containing 2A				DSG1
DSG1	0.251889	No data	No data	No data	0.827461	0.0121586	No data	No data	desmoglein 1				CYP2R1
CYP2R1	0.251889	No data	No data	No data	0.827461	0.0121586	No data	No data	cytochrome P450 family 2 subfamily R member 1				MYOD1
MYOD1	0.251889	No data	0.413731	No data	No data	0.0121586	No data	No data	myogenic differentiation 1				CUBN
CUBN	0.251576	0.00037418	No data	No data	0.827461	No data	No data	No data	cubilin				MC4R
MC4R	0.251552	0.000215757	No data	No data	0.827461	No data	No data	No data	melanocortin 4 receptor				MC2R
MC2R	0.25152	No data	No data	No data	0.827461	No data	No data	No data	melanocortin 2 receptor				KIF13A
KIF13A	0.25152	No data	No data	No data	0.827461	No data	No data	No data	kinesin family member 13A				HIRA
HIRA	0.25152	No data	No data	No data	0.827461	No data	No data	No data	histone cell cycle regulator				EP400
EP400	0.25152	No data	No data	No data	0.827461	No data	No data	No data	E1A binding protein p400				HTR1A
HTR1A	0.25152	No data	No data	No data	0.827461	No data	No data	No data	5-hydroxytryptamine receptor 1A				FBXW2
FBXW2	0.25152	No data	No data	No data	0.827461	No data	No data	No data	F-box and WD repeat domain containing 2				EYA3
EYA3	0.25152	No data	No data	No data	0.827461	No data	No data	No data	EYA transcriptional coactivator and phosphatase 3				SNW1
SNW1	0.25152	No data	No data	No data	0.827461	No data	No data	No data	SNW domain containing 1				PYY
PYY	0.25152	No data	No data	No data	0.827461	No data	No data	No data	peptide YY				LRP12
LRP12	0.25152	No data	No data	No data	0.827461	No data	No data	No data	LDL receptor related protein 12				MAMLD1
MAMLD1	0.25152	No data	No data	No data	0.827461	No data	No data	No data	mastermind like domain containing 1				NLRC4
NLRC4	0.25152	No data	No data	No data	0.827461	No data	No data	No data	NLR family CARD domain containing 4				SUPT16H
SUPT16H	0.25152	No data	No data	No data	0.827461	No data	No data	No data	SPT16 homolog, facilitates chromatin remodeling subunit				XRN2
XRN2	0.25152	No data	No data	No data	0.827461	No data	No data	No data	5'-3' exoribonuclease 2				PENK
PENK	0.25152	No data	No data	No data	0.827461	No data	No data	No data	proenkephalin				GNAT1
GNAT1	0.25152	No data	No data	No data	0.827461	No data	No data	No data	G protein subunit alpha transducin 1				KIFC3
KIFC3	0.25152	No data	No data	No data	0.827461	No data	No data	No data	kinesin family member C3				AVPR2
AVPR2	0.25152	No data	No data	No data	0.827461	No data	No data	No data	arginine vasopressin receptor 2				MAML3
MAML3	0.25152	No data	No data	No data	0.827461	No data	No data	No data	mastermind like transcriptional coactivator 3				GPR37
GPR37	0.25152	No data	No data	No data	0.827461	No data	No data	No data	G protein-coupled receptor 37				FBXO6
FBXO6	0.25152	No data	No data	No data	0.827461	No data	No data	No data	F-box protein 6				SSRP1
SSRP1	0.25152	No data	No data	No data	0.827461	No data	No data	No data	structure specific recognition protein 1				FBXL5
FBXL5	0.25152	No data	No data	No data	0.827461	No data	No data	No data	F-box and leucine rich repeat protein 5				SKIV2L
SKIV2L	0.25152	No data	No data	No data	0.827461	No data	No data	No data	Ski2 like RNA helicase				RGS9
RGS9	0.25152	No data	No data	No data	0.827461	No data	No data	No data	regulator of G protein signaling 9				PRKAG3
PRKAG3	0.25152	No data	No data	No data	0.827461	No data	No data	No data	protein kinase AMP-activated non-catalytic subunit gamma 3				C5AR2
C5AR2	0.25152	No data	No data	No data	0.827461	No data	No data	No data	complement C5a receptor 2				NOP56
NOP56	0.25152	No data	No data	No data	0.827461	No data	No data	No data	NOP56 ribonucleoprotein				FBXW10
FBXW10	0.25152	No data	No data	No data	0.827461	No data	No data	No data	F-box and WD repeat domain containing 10				RXFP4
RXFP4	0.25152	No data	No data	No data	0.827461	No data	No data	No data	relaxin family peptide/INSL5 receptor 4				BAZ1B
BAZ1B	0.25152	No data	No data	No data	0.827461	No data	No data	No data	bromodomain adjacent to zinc finger domain 1B				RXFP3
RXFP3	0.25152	No data	No data	No data	0.827461	No data	No data	No data	relaxin family peptide receptor 3				GALR1
GALR1	0.25152	No data	No data	No data	0.827461	No data	No data	No data	galanin receptor 1				AKR1C4
AKR1C4	0.25152	No data	No data	No data	0.827461	No data	No data	No data	aldo-keto reductase family 1 member C4				OPRK1
OPRK1	0.25152	No data	No data	No data	0.827461	No data	No data	No data	opioid receptor kappa 1				HTR6
HTR6	0.25152	No data	No data	No data	0.827461	No data	No data	No data	5-hydroxytryptamine receptor 6				MC5R
MC5R	0.25152	No data	No data	No data	0.827461	No data	No data	No data	melanocortin 5 receptor				SSTR1
SSTR1	0.25152	No data	No data	No data	0.827461	No data	No data	No data	somatostatin receptor 1				PRKAR2B
PRKAR2B	0.25152	No data	No data	No data	0.827461	No data	No data	No data	protein kinase cAMP-dependent type II regulatory subunit beta				ARFGEF2
ARFGEF2	0.25152	No data	No data	No data	0.827461	No data	No data	No data	ADP ribosylation factor guanine nucleotide exchange factor 2				HTR4
HTR4	0.25152	No data	No data	No data	0.827461	No data	No data	No data	5-hydroxytryptamine receptor 4				HTR5A
HTR5A	0.25152	No data	No data	No data	0.827461	No data	No data	No data	5-hydroxytryptamine receptor 5A				PDYN
PDYN	0.25152	No data	No data	No data	0.827461	No data	No data	No data	prodynorphin				ECE2
ECE2	0.25152	No data	No data	No data	0.827461	No data	No data	No data	endothelin converting enzyme 2				GPR37L1
GPR37L1	0.25152	No data	No data	No data	0.827461	No data	No data	No data	G protein-coupled receptor 37 like 1				LRP10
LRP10	0.25152	No data	No data	No data	0.827461	No data	No data	No data	LDL receptor related protein 10				KEL
KEL	0.25152	No data	No data	No data	0.827461	No data	No data	No data	Kell metallo-endopeptidase (Kell blood group)				HTR1E
HTR1E	0.25152	No data	No data	No data	0.827461	No data	No data	No data	5-hydroxytryptamine receptor 1E				PRLHR
PRLHR	0.25152	No data	No data	No data	0.827461	No data	No data	No data	prolactin releasing hormone receptor				FPR3
FPR3	0.25152	No data	No data	No data	0.827461	No data	No data	No data	formyl peptide receptor 3				ELF3
ELF3	0.251057	No data	0.379957	No data	No data	0.660267	No data	No data	E74 like ETS transcription factor 3				SOCS1
SOCS1	0.250913	No data	0.379957	No data	No data	0.655506	No data	No data	suppressor of cytokine signaling 1				SOS1
SOS1	0.250499	No data	No data	No data	0.759913	0.641887	No data	No data	SOS Ras/Rac guanine nucleotide exchange factor 1				CDC25B
CDC25B	0.250002	No data	No data	No data	0.759913	0.625557	No data	No data	cell division cycle 25B
TNKS	0.249803	No data	No data	No data	0.759913	0.618992	No data	No data	tankyrase
TIMM17A	0.249774	No data	No data	No data	0.41086	No data	No data	No data	translocase of inner mitochondrial membrane 17A
NUAK1	0.249712	No data	No data	No data	0.759913	0.616025	No data	No data	NUAK family kinase 1
MSN	0.249409	No data	0.396844	No data	No data	0.268296	No data	No data	moesin
LIFR	0.249338	No data	0.406343	No data	No data	0.0759913	No data	No data	LIF receptor subunit alpha
RAD17	0.248709	No data	0.379957	No data	No data	0.583023	No data	No data	RAD17 checkpoint clamp loader component
BCL7A	0.248358	No data	0.379957	No data	No data	0.571455	No data	No data	BAF chromatin remodeling complex subunit BCL7A
GPR4	0.248225	No data	No data	No data	0.794367	0.222537	No data	No data	G protein-coupled receptor 4
MCM2	0.247952	No data	No data	No data	0.759913	0.55812	No data	No data	minichromosome maintenance complex component 2
CENPF	0.247539	No data	No data	No data	0.759913	0.54452	No data	No data	centromere protein F
LPAR3	0.247095	0.000368003	No data	No data	0.794367	0.184568	No data	No data	lysophosphatidic acid receptor 3
MYH11	0.247028	No data	0.406343	No data	No data	No data	No data	No data	myosin heavy chain 11
PTPRD	0.247028	No data	0.406343	No data	No data	No data	No data	No data	protein tyrosine phosphatase receptor type D
FLNA	0.246294	No data	0.396844	No data	No data	0.16581	No data	No data	filamin A
KDSR	0.246233	No data	0.341961	No data	0.252291	No data	No data	No data	3-ketodihydrosphingosine reductase
PMS1	0.245992	0.0151983	0.396844	No data	No data	0.122099	No data	No data	PMS1 homolog 1, mismatch repair system component
PTGFR	0.245754	No data	No data	No data	0.794367	0.141259	No data	No data	prostaglandin F receptor
P2RY2	0.245156	No data	No data	No data	0.794367	0.121586	No data	No data	purinergic receptor P2Y2
POU4F1	0.245124	No data	No data	No data	0.759913	0.465067	No data	No data	POU class 4 homeobox 1
TLR3	0.244909	No data	No data	0.0759913	0.759913	0.175616	No data	No data	toll like receptor 3
ALDH2	0.244862	No data	0.379957	No data	No data	0.456455	No data	No data	aldehyde dehydrogenase 2 family member
MYD88	0.244842	No data	0.379957	No data	No data	0.455802	No data	No data	MYD88 innate immune signal transduction adaptor
HSP90AB1	0.243972	No data	0.379957	0.0827461	No data	0.0302277	No data	No data	heat shock protein 90 alpha family class B member 1
TNFSF10	0.243479	No data	No data	No data	0.759913	0.41094	No data	No data	TNF superfamily member 10
DNM1L	0.24326	No data	No data	No data	0.759913	0.403766	No data	No data	dynamin 1 like
RBL2	0.242831	No data	No data	No data	0.759913	0.389636	No data	No data	RB transcriptional corepressor like 2
ATIC	0.242814	No data	0.379957	No data	No data	0.389076	No data	No data	5-aminoimidazole-4-carboxamide ribonucleotide formyltransferase/IMP cyclohydrolase
LYN	0.242701	No data	No data	0.0759913	0.759913	0.0121586	No data	No data	LYN proto-oncogene, Src family tyrosine kinase
TMPRSS2	0.242311	No data	0.396844	No data	No data	0.0347872	No data	No data	transmembrane serine protease 2
STX5	0.242306	No data	No data	No data	0.398575	No data	No data	No data	syntaxin 5
GPR55	0.242131	No data	No data	No data	0.759913	0.366596	No data	No data	G protein-coupled receptor 55
GPR132	0.241922	No data	No data	No data	0.794367	0.0151983	No data	No data	G protein-coupled receptor 132
TBXA2R	0.24183	No data	No data	No data	0.794367	0.0121586	No data	No data	thromboxane A2 receptor
GADD45A	0.241756	No data	No data	No data	0.759913	0.354276	No data	No data	growth arrest and DNA damage inducible alpha
CTNND2	0.24167	0.000689844	0.396844	No data	No data	0.0121586	No data	No data	catenin delta 2
SETDB1	0.241623	No data	0.396844	No data	No data	0.0121586	No data	No data	SET domain bifurcated histone lysine methyltransferase 1
EED	0.241623	No data	0.396844	No data	No data	0.0121586	No data	No data	embryonic ectoderm development
HRH1	0.24146	No data	No data	No data	0.794367	No data	No data	No data	histamine receptor H1
CHRM3	0.24146	No data	No data	No data	0.794367	No data	No data	No data	cholinergic receptor muscarinic 3
LPAR6	0.24146	No data	No data	No data	0.794367	No data	No data	No data	lysophosphatidic acid receptor 6
RASGRP1	0.24146	No data	No data	No data	0.794367	No data	No data	No data	RAS guanyl releasing protein 1
P2RY6	0.24146	No data	No data	No data	0.794367	No data	No data	No data	pyrimidinergic receptor P2Y6
OPN4	0.24146	No data	No data	No data	0.794367	No data	No data	No data	opsin 4
CHRM5	0.24146	No data	No data	No data	0.794367	No data	No data	No data	cholinergic receptor muscarinic 5
LPAR5	0.24146	No data	No data	No data	0.794367	No data	No data	No data	lysophosphatidic acid receptor 5
ADRA1A	0.24146	No data	No data	No data	0.794367	No data	No data	No data	adrenoceptor alpha 1A
P2RY10	0.24146	No data	No data	No data	0.794367	No data	No data	No data	P2Y receptor family member 10
LPAR4	0.24146	No data	No data	No data	0.794367	No data	No data	No data	lysophosphatidic acid receptor 4
ITGAV	0.241351	No data	0.379957	0.0607931	No data	0.0832062	No data	No data	integrin subunit alpha V
GNAI2	0.241328	No data	No data	No data	0.759913	0.340188	No data	No data	G protein subunit alpha i2
CNOT1	0.241297	0.0678359	No data	No data	0.759913	No data	No data	No data	CCR4-NOT transcription complex subunit 1
POLG	0.241254	No data	0.396844	No data	No data	No data	No data	No data	DNA polymerase gamma, catalytic subunit
WNK2	0.241254	No data	0.396844	No data	No data	No data	No data	No data	WNK lysine deficient protein kinase 2
CNBD1	0.241254	No data	0.396844	No data	No data	No data	No data	No data	cyclic nucleotide binding domain containing 1
CLIP1	0.241254	No data	0.396844	No data	No data	No data	No data	No data	CAP-Gly domain containing linker protein 1
ERC1	0.241254	No data	0.396844	No data	No data	No data	No data	No data	ELKS/RAB6-interacting/CAST family member 1
ARHGAP5	0.241254	No data	0.396844	No data	No data	No data	No data	No data	Rho GTPase activating protein 5
PDE4DIP	0.241254	No data	0.396844	No data	No data	No data	No data	No data	phosphodiesterase 4D interacting protein
FAT3	0.241254	No data	0.396844	No data	No data	No data	No data	No data	FAT atypical cadherin 3
NSD1	0.241254	No data	0.396844	No data	No data	No data	No data	No data	nuclear receptor binding SET domain protein 1
ASXL2	0.241254	No data	0.396844	No data	No data	No data	No data	No data	ASXL transcriptional regulator 2
PPFIBP1	0.24093	No data	0.379957	No data	No data	0.327101	No data	No data	PPFIA binding protein 1
CFTR	0.240364	No data	No data	No data	0.759913	0.30849	No data	No data	CF transmembrane conductance regulator
PLEC	0.240314	No data	No data	No data	0.759913	0.306836	No data	No data	plectin
TCF12	0.239395	No data	0.379957	No data	No data	0.276609	No data	No data	transcription factor 12
SKP2	0.239158	No data	No data	No data	0.759913	0.268791	No data	No data	S-phase kinase associated protein 2
EZR	0.239084	No data	0.379957	No data	No data	0.266371	No data	No data	ezrin
NOD2	0.23855	No data	No data	No data	0.759913	0.248809	No data	No data	nucleotide binding oligomerization domain containing 2
RAD51	0.238167	No data	No data	No data	0.739629	0.439036	No data	No data	RAD51 recombinase
COL3A1	0.237914	No data	0.379957	No data	No data	0.227859	No data	No data	collagen type III alpha 1 chain
CASP3	0.237845	No data	0.379957	No data	No data	0.225598	No data	No data	caspase 3
SMAD7	0.237682	No data	No data	No data	0.759913	0.220236	No data	No data	SMAD family member 7
DNALI1	0.237585	0.38625	No data	No data	No data	0.0911896	No data	No data	dynein axonemal light intermediate chain 1
TERF1	0.236907	No data	No data	No data	0.759913	0.194743	No data	No data	telomeric repeat binding factor 1
S1PR3	0.236872	No data	No data	No data	0.759913	0.193609	No data	No data	sphingosine-1-phosphate receptor 3
NFKB2	0.236858	No data	0.379957	No data	No data	0.193135	No data	No data	nuclear factor kappa B subunit 2
MCM5	0.236845	No data	No data	No data	0.759913	0.192692	No data	No data	minichromosome maintenance complex component 5
MAP3K5	0.236842	No data	No data	No data	0.759913	0.192594	No data	No data	mitogen-activated protein kinase kinase kinase 5
SEPTIN9	0.236783	No data	0.379957	No data	No data	0.19068	No data	No data	septin 9
FBXL7	0.236398	No data	No data	No data	0.759913	0.177989	No data	No data	F-box and leucine rich repeat protein 7
SUCNR1	0.236346	No data	No data	No data	0.759913	0.1763	No data	No data	succinate receptor 1
CDH17	0.23629	No data	0.379957	No data	No data	0.174433	No data	No data	cadherin 17
GSN	0.236234	No data	No data	No data	0.759913	0.172612	No data	No data	gelsolin
CDC7	0.236025	No data	No data	No data	0.759913	0.165725	No data	No data	cell division cycle 7
TNC	0.236005	No data	0.379957	No data	No data	0.165079	No data	No data	tenascin C
USP14	0.235729	No data	No data	No data	0.759913	0.155992	No data	No data	ubiquitin specific peptidase 14
ST3GAL3	0.235727	No data	No data	No data	0.759913	0.155931	No data	No data	ST3 beta-galactoside alpha-2,3-sialyltransferase 3
MCM4	0.235348	No data	No data	No data	0.759913	0.143455	No data	No data	minichromosome maintenance complex component 4
POLB	0.235338	No data	No data	No data	0.759913	0.143127	No data	No data	DNA polymerase beta
P2RY12	0.235279	No data	No data	No data	0.759913	0.141175	No data	No data	purinergic receptor P2Y12
MTA2	0.235248	No data	No data	No data	0.759913	0.140162	No data	No data	metastasis associated 1 family member 2
KAT7	0.235238	No data	0.379957	No data	No data	0.139824	No data	No data	lysine acetyltransferase 7
NINL	0.235173	No data	No data	No data	0.759913	0.137693	No data	No data	ninein like
CUL3	0.235112	No data	0.379957	No data	No data	0.135709	No data	No data	cullin 3
HIPK2	0.235007	No data	No data	No data	0.759913	0.132247	No data	No data	homeodomain interacting protein kinase 2
YOD1	0.234868	No data	No data	No data	0.759913	0.127665	No data	No data	YOD1 deubiquitinase
PIAS2	0.234822	No data	No data	No data	0.759913	0.126146	No data	No data	protein inhibitor of activated STAT 2
ARID3A	0.234809	No data	No data	No data	0.759913	0.125723	No data	No data	AT-rich interaction domain 3A
DYRK2	0.234789	No data	No data	No data	0.759913	0.12506	No data	No data	dual specificity tyrosine phosphorylation regulated kinase 2
PPP2R2A	0.234683	No data	No data	No data	0.759913	0.121586	No data	No data	protein phosphatase 2 regulatory subunit Balpha
USP48	0.234683	No data	No data	No data	0.759913	0.121586	No data	No data	ubiquitin specific peptidase 48
CSNK1E	0.234651	No data	No data	No data	0.759913	0.120522	No data	No data	casein kinase 1 epsilon
GMPS	0.234498	No data	0.379957	No data	No data	0.115507	No data	No data	guanine monophosphate synthase
ADORA3	0.234498	No data	No data	No data	0.759913	0.115507	No data	No data	adenosine A3 receptor
BIRC6	0.234485	No data	0.379957	No data	No data	0.115081	No data	No data	baculoviral IAP repeat containing 6
TFRC	0.234456	No data	0.379957	No data	No data	0.114114	No data	No data	transferrin receptor
CDC6	0.234389	No data	No data	No data	0.759913	0.111894	No data	No data	cell division cycle 6
CD209	0.234197	No data	0.379957	No data	No data	0.105586	No data	No data	CD209 molecule
IGF2BP2	0.234002	No data	0.341961	No data	No data	0.85908	No data	No data	insulin like growth factor 2 mRNA binding protein 2
PPP1R12A	0.233852	No data	No data	No data	0.759913	0.0942293	No data	No data	protein phosphatase 1 regulatory subunit 12A
MCM3	0.233715	No data	No data	No data	0.759913	0.089734	No data	No data	minichromosome maintenance complex component 3
PRDM2	0.233652	No data	0.379957	No data	No data	0.0876601	No data	No data	PR/SET domain 2
PLK2	0.233567	No data	No data	No data	0.759913	0.0848711	No data	No data	polo like kinase 2
MYBL2	0.233541	No data	No data	No data	0.759913	0.0840115	No data	No data	MYB proto-oncogene like 2
CHST11	0.233523	No data	0.379957	No data	No data	0.0834216	No data	No data	carbohydrate sulfotransferase 11
N4BP2	0.233508	No data	0.379957	No data	No data	0.082924	No data	No data	NEDD4 binding protein 2
SIRPA	0.23348	No data	0.379957	No data	No data	0.082014	No data	No data	signal regulatory protein alpha
SMAD1	0.233479	No data	No data	No data	0.759913	0.0819608	No data	No data	SMAD family member 1
FADD	0.233438	No data	No data	No data	0.759913	0.080615	No data	No data	Fas associated via death domain
USP9X	0.233261	No data	No data	No data	0.759913	0.0748093	No data	No data	ubiquitin specific peptidase 9 X-linked
SIAH2	0.233251	No data	No data	No data	0.759913	0.0744715	No data	No data	siah E3 ubiquitin protein ligase 2
EIF1AX	0.233156	No data	0.379957	No data	No data	0.0713272	No data	No data	eukaryotic translation initiation factor 1A X-linked
CD28	0.233133	No data	0.379957	No data	No data	0.0705889	No data	No data	CD28 molecule
ROBO2	0.233112	No data	0.379957	No data	No data	0.069912	No data	No data	roundabout guidance receptor 2
MYCL	0.233107	No data	0.379957	No data	No data	0.0697432	No data	No data	MYCL proto-oncogene, bHLH transcription factor
EML4	0.233066	No data	0.379957	No data	No data	0.0683922	No data	No data	EMAP like 4
LCP1	0.233066	No data	0.379957	No data	No data	0.0683922	No data	No data	lymphocyte cytosolic protein 1
RFWD3	0.23302	No data	0.379957	No data	No data	0.0668724	No data	No data	ring finger and WD repeat domain 3
ELN	0.232974	No data	0.379957	No data	No data	0.0653526	No data	No data	elastin
MAP2K3	0.232969	No data	No data	No data	0.759913	0.0651837	No data	No data	mitogen-activated protein kinase kinase 3
OPN5	0.232928	No data	No data	No data	0.759913	0.0638327	No data	No data	opsin 5
ADORA2B	0.232928	No data	No data	No data	0.759913	0.0638327	No data	No data	adenosine A2b receptor
BMP5	0.232835	No data	0.379957	No data	No data	0.0607931	No data	No data	bone morphogenetic protein 5
RNF146	0.232835	No data	No data	No data	0.759913	0.0607931	No data	No data	ring finger protein 146
USP28	0.232835	No data	No data	No data	0.759913	0.0607931	No data	No data	ubiquitin specific peptidase 28
A1CF	0.232802	No data	0.379957	No data	No data	0.0596954	No data	No data	APOBEC1 complementation factor
GPX6	0.232753	0.382861	No data	No data	No data	No data	No data	No data	glutathione peroxidase 6
E2F7	0.232599	No data	No data	No data	0.759913	0.0530251	No data	No data	E2F transcription factor 7
ETS2	0.232542	No data	No data	No data	0.759913	0.0511539	No data	No data	ETS proto-oncogene 2, transcription factor
MAPK9	0.232533	No data	No data	No data	0.759913	0.0508575	No data	No data	mitogen-activated protein kinase 9
USP15	0.232473	No data	No data	No data	0.759913	0.0488675	No data	No data	ubiquitin specific peptidase 15
PRMT1	0.232377	No data	No data	No data	0.759913	0.0457215	No data	No data	protein arginine methyltransferase 1
LBP	0.232281	No data	No data	No data	0.759913	0.0425552	No data	No data	lipopolysaccharide binding protein
PTGDR	0.232235	No data	No data	No data	0.759913	0.0410353	No data	No data	prostaglandin D2 receptor
TAF2	0.232235	No data	No data	No data	0.759913	0.0410353	No data	No data	TATA-box binding protein associated factor 2
CD74	0.232189	No data	0.379957	No data	No data	0.0395155	No data	No data	CD74 molecule
TJP1	0.232183	No data	No data	No data	0.759913	0.0393466	No data	No data	tight junction protein 1
CLASP1	0.232142	No data	No data	No data	0.759913	0.0379957	No data	No data	cytoplasmic linker associated protein 1
TUBGCP2	0.232096	No data	No data	No data	0.759913	0.0364758	No data	No data	tubulin gamma complex associated protein 2
MAPKAPK3	0.232096	No data	No data	No data	0.759913	0.0364758	No data	No data	MAPK activated protein kinase 3
ANK1	0.23205	No data	0.379957	No data	No data	0.034956	No data	No data	ankyrin 1
ZNF384	0.232004	No data	0.379957	No data	No data	0.0334362	No data	No data	zinc finger protein 384
[truncated: 6,085 more rows]

## Sheet: DisGeNET
Disease	Disease_id	Gene	Gene_id	UniProt	Gene_Full_Name	Protein_Class	N_diseases_g	DSI_g	DPI_g	pLI	Score_gda	EL_gda	EI_gda	N_PMIDs	N_SNPs_gda	First_Ref	Last_Ref	1224	MUC16
[truncated: 1,224 more rows]

[truncated: 1 more sheets: Total]
