# Supplementary material for: Efficacy and Pharmacological Mechanism of Poria cocos-Based Formulas Combined With Chemotherapy for Ovarian Cancer: A Integrated Systems Pharmacology Study
Source: Front Pharmacol. 2022 Mar 21;13:788810. doi: 10.3389/fphar.2022.788810 (PMC8985862; doi:10.3389/fphar.2022.788810)
Supplement: Supplementary file 7 [file Table4.XLSX]

## Sheet: Sheet1
(2R)-2-[(3S,5R,10S,13R,14R,16R,17R)-3,16-dihydroxy-4,4,10,13,14-pentamethyl-2,3,5,6,12,15,16,17-octahydro-1H-cyclopenta[a]phenanthren-17-yl]-5-isopropyl-hex-5-enoic acid	ingredient 1
3Î’-Hydroxy-16Î‘-Acetoxy-Lanosta-7,9(11),24-Trien-21-Oic Acid	ingredient 2
1-((2S,3S,4R,5S)-3,4-Dihydroxy-5-(hydroxymethyl)tetrahydrofuran-2-yl)pyrimidine-2,4(1H,3H)-dione	ingredient 3
2-[(2R,3R,3Ar,6S,7S,9bR)-2-hydroxy-6-(3-methoxy-3-oxopropyl)-3a,6,9b-trimethyl-7-prop-1-en-2-yl-1,2,3,4,7,8-hexahydrocyclopenta[a]naphthalen-3-yl]-6-hydroxy-6-methyl-5-methylideneheptanoic acid	ingredient 4
(2R)-2-[(2R,3R,3Ar,6S,7S,9bR)-6-(2-carboxyethyl)-2-hydroxy-7-isopropenyl-3a,6,9b-trimethyl-1,2,3,4,7,8-hexahydrocyclopenta[a]naphthalen-3-yl]-6-methyl-hept-5-enoic acid	ingredient 5
3Î’-Hydroxylanosta-7,9(11),24-Trien-21-Oic Acid	ingredient 6
3β-hydroxylanosta-7,9(11),24-trien-21-oic acid	ingredient 7
25-Hydroxy-3-epidehydrotumulosic acid	ingredient 8
16alpha-Hydroxydehydrotrametenolic acid	ingredient 9
Ethyl D-glucopyranoside	ingredient 10
3beta-p-Hydroxybenzoyldehydrotumulosic acid	ingredient 11
