# Supplementary material for: Efficacy and Pharmacological Mechanism of Poria cocos-Based Formulas Combined With Chemotherapy for Ovarian Cancer: A Integrated Systems Pharmacology Study
Source: Front Pharmacol. 2022 Mar 21;13:788810. doi: 10.3389/fphar.2022.788810 (PMC8985862; doi:10.3389/fphar.2022.788810)
Supplement: Supplementary file 8 [file Table1.XLSX]

## Sheet: Sheet1
Ingredient	PubChem ID
(2R)-2-[(3S,5R,10S,13R,14R,16R,17R)-3,16-dihydroxy-4,4,10,13,14-pentamethyl-2,3,5,6,12,15,16,17-octahydro-1H-cyclopenta[a]phenanthren-17-yl]-5-isopropyl-hex-5-enoic acid	10743008
11-Dodecenoic acid	125207
25-Hydroxy-3-epidehydrotumulosic acid	10368709
2-lauroleic acid	96204
3beta-Hydroxy-24-methylene-8-lanostene-21-oic acid	73402
3beta-p-Hydroxybenzoyldehydrotumulosic acid	15391339
3-Epidehydrotumulosic acid	10005581
3Î’-Hydroxy-16Î‘-Acetoxy-Lanosta-7,9(11),24-Trien-21-Oic Acid	21159065
3Î’-Hydroxylanosta-7,9(11),24-Trien-21-Oic Acid	54225564
3-O-Acetyl-16 alpha-hydroxytrametenolic acid	9958136
3β-hydroxylanosta-7,9(11),24-trien-21-oic acid	27912907
7,9(11)-dehydropachymic acid	15226717
Adenine	190
alexandrin	5742590
beta-Amyrin acetate	92156
Beta-Glucan	439262
caprylic acid	379
Cerevisterol	10181133
Choline	305
dehydroeburicoic acid	15250826
Dimethyl L-malate	10285815
Eburicoic acid	73402
ergosta-7,22E-dien-3beta-ol	5283628
ergosterol	444679
Ergosterol peroxide	5351516
Ethyl glucoside	11127487
hederagenin	73299
lauric acid	3893
L-uridine	466466
Methyl dehydroabietate	14697
O-Acetylpachymic Acid-25-Ol	51142307
Octanoic acid	379
pachyman	85375865
pachymic acid	5484385
Pachymic Acid Methyl Ester	72202422
palmitic acid	985
Pinicolic acid A	15559099
Polyporenic acid C	9805290
Poricoic acid A	5471851
Poricoic acid B	5471852
poricoic acid C	56668247
poricoic acid D	44424827
poricoic acid DM	44424830
Poricoic acid G	5471966
Poricoic acid H	10918099
trametenolic acid	12309443
Trimethyl citrate	74112
tumulosic acid	12314446
Tumulosic Acid Methyl Ester	11975480
Undecanoic acid	8180
Undekansaeure	8181
β-amyrin acetate	250086235
